# Supplementary material for: Whole-genome sequencing of a Plasmodium vivax clinical isolate exhibits geographical characteristics and high genetic variation in China-Myanmar border area
Source: BMC Genomics. 2017 Feb 6;18:131. doi: 10.1186/s12864-017-3523-y (PMC5294834; doi:10.1186/s12864-017-3523-y)
Supplement: Additional file 1: Table S1-S5. — Table S1. 33,616 of 125,142 SNPs in the coding region of 4,145 genes on 14 chromosomes. Table S2. 42-SNP barcode marker that identifies genomic signatures. Table S3. 539 of the 125,142 variable positions showed the consistency of the geographic distribution. Table S4. De novo assembly summary statistics of the Plasmodium vivax CMB-1 genome. Table S5. Average SNPs per base (%) of 1,826 genes with at least 5 SNPs. (XLSX 2120 kb) [file 12864_2017_3523_MOESM1_ESM.xlsx]

## Sheet: Table S1
Table S1. 33,616 of 125,142 SNPs in the coding region of 4,145 genes on 14 chromosomes
gene	scaffold	SNP position	snp position in condon	ref-sequence	alt-sequence	ref-condon	ref-protein	alt-condon	alt-protein	synonymous
PVX_000000	Pv_Sal1_chr03	952109	1	A	T	ATT	I	TTT	F	nonsynonymous
PVX_000000	Pv_Sal1_chr03	952122	2	G	A	GGA	G	GAA	E	nonsynonymous
PVX_000000	Pv_Sal1_chr03	952171	0	C	T	TAC	G	TAT	Y	nonsynonymous
PVX_000000	Pv_Sal1_chr03	952210	0	A	G	AAA	K	AAG	K	synonymous
PVX_000000	Pv_Sal1_chr03	952219	0	G	A	AAG	K	AAA	K	synonymous
PVX_000000	Pv_Sal1_chr03	952223	1	G	T	GGA	G	TGA	K	nonsynonymous
PVX_000000	Pv_Sal1_chr03	952228	0	C	T	TGC	G	TGT	C	nonsynonymous
PVX_000000	Pv_Sal1_chr03	952233	2	A	G	AAC	N	AGC	S	nonsynonymous
PVX_000000	Pv_Sal1_chr03	952250	1	C	A	CAA	N	AAA	K	nonsynonymous
PVX_000000	Pv_Sal1_chr03	952254	2	A	G	AAC	N	AGC	S	nonsynonymous
PVX_000000	Pv_Sal1_chr03	952255	0	C	T	AAC	N	AAT	N	synonymous
PVX_000000	Pv_Sal1_chr03	952258	0	C	T	TTC	N	TTT	F	nonsynonymous
PVX_000000	Pv_Sal1_chr03	952261	0	T	G	CGT	N	CGG	R	nonsynonymous
PVX_000000	Pv_Sal1_chr03	952269	2	A	G	CAT	N	CGT	R	nonsynonymous
PVX_000000	Pv_Sal1_chr03	952270	0	T	G	CAT	N	CAG	Q	nonsynonymous
PVX_000000	Pv_Sal1_chr03	952272	2	C	T	ACC	T	ATC	I	nonsynonymous
PVX_000000	Pv_Sal1_chr03	952289	1	A	G	AAA	K	GAA	E	nonsynonymous
PVX_000000	Pv_Sal1_chr03	952387	0	T	G	ATT	I	ATG	M	nonsynonymous
PVX_000005	Pv_Sal1_chr03	957876	2	T	C	TTC	I	TCC	S	nonsynonymous
PVX_000005	Pv_Sal1_chr03	957920	1	T	A	TTT	I	ATT	I	synonymous
PVX_000005	Pv_Sal1_chr03	957961	0	T	G	AAT	N	AAG	K	nonsynonymous
PVX_000010	Pv_Sal1_chr03	962075	2	C	T	TCT	N	TTT	F	nonsynonymous
PVX_000010	Pv_Sal1_chr03	962110	1	T	G	TGA	N	GGA	G	nonsynonymous
PVX_000010	Pv_Sal1_chr03	962159	2	T	C	TTT	N	TCT	S	nonsynonymous
PVX_000010	Pv_Sal1_chr03	962905	1	A	T	ATG	M	TTG	L	nonsynonymous
PVX_000010	Pv_Sal1_chr03	963515	1	A	T	ATA	I	TTA	L	nonsynonymous
PVX_000010	Pv_Sal1_chr03	963807	2	A	T	TAA	I	TTA	L	nonsynonymous
PVX_000015	Pv_Sal1_chr03	968031	1	T	C	TCT	I	CCT	P	nonsynonymous
PVX_000015	Pv_Sal1_chr03	968038	2	C	T	TCG	I	TTG	L	nonsynonymous
PVX_000015	Pv_Sal1_chr03	968114	0	C	T	AAC	N	AAT	N	synonymous
PVX_000015	Pv_Sal1_chr03	968118	1	T	C	TGT	N	CGT	R	nonsynonymous
PVX_000015	Pv_Sal1_chr03	968437	2	G	A	TGC	N	TAC	Y	nonsynonymous
PVX_000015	Pv_Sal1_chr03	968458	2	C	T	TCC	N	TTC	F	nonsynonymous
PVX_000015	Pv_Sal1_chr03	968467	2	T	C	TTG	N	TCG	S	nonsynonymous
PVX_000015	Pv_Sal1_chr03	968479	2	C	T	GCT	A	GTT	V	nonsynonymous
PVX_000015	Pv_Sal1_chr03	968642	0	C	T	AAC	N	AAT	N	synonymous
PVX_000015	Pv_Sal1_chr03	968873	0	T	G	ATT	I	ATG	M	nonsynonymous
PVX_000020	Pv_Sal1_chr03	977963	1	C	T	CCT	I	TCT	S	nonsynonymous
PVX_000020	Pv_Sal1_chr03	977964	2	C	T	CCT	I	CTT	L	nonsynonymous
PVX_000020	Pv_Sal1_chr03	977972	1	G	T	GCA	A	TCA	S	nonsynonymous
PVX_000020	Pv_Sal1_chr03	977983	0	T	A	CAT	A	CAA	Q	nonsynonymous
PVX_000020	Pv_Sal1_chr03	977985	2	A	G	GAG	E	GGG	G	nonsynonymous
PVX_000020	Pv_Sal1_chr03	977986	0	G	A	GAG	E	GAA	E	synonymous
PVX_000020	Pv_Sal1_chr03	977989	0	C	T	CAC	E	CAT	H	nonsynonymous
PVX_000020	Pv_Sal1_chr03	978134	2	G	A	AGA	R	AAA	K	nonsynonymous
PVX_000020	Pv_Sal1_chr03	978155	2	A	T	AAG	K	ATG	M	nonsynonymous
PVX_000020	Pv_Sal1_chr03	978158	2	T	A	GTT	V	GAT	D	nonsynonymous
PVX_000020	Pv_Sal1_chr03	978189	0	A	T	AGA	R	AGT	S	nonsynonymous
PVX_000020	Pv_Sal1_chr03	978191	2	C	T	ACA	T	ATA	I	nonsynonymous
PVX_000020	Pv_Sal1_chr03	978243	0	A	T	CAA	T	CAT	H	nonsynonymous
PVX_000020	Pv_Sal1_chr03	978293	2	G	A	AGT	S	AAT	N	nonsynonymous
PVX_000020	Pv_Sal1_chr03	978330	0	T	A	CAT	S	CAA	Q	nonsynonymous
PVX_000020	Pv_Sal1_chr03	978360	0	A	G	GCA	A	GCG	A	synonymous
PVX_000020	Pv_Sal1_chr03	978366	0	T	C	TTT	A	TTC	F	nonsynonymous
PVX_000020	Pv_Sal1_chr03	978389	2	T	C	TTC	A	TCC	S	nonsynonymous
PVX_000020	Pv_Sal1_chr03	978390	0	C	T	TTC	A	TTT	F	nonsynonymous
PVX_000020	Pv_Sal1_chr03	978399	0	A	T	GGA	G	GGT	G	synonymous
PVX_000020	Pv_Sal1_chr03	978418	1	G	T	GTA	V	TTA	L	nonsynonymous
PVX_000020	Pv_Sal1_chr03	978419	2	T	C	GTA	V	GCA	A	nonsynonymous
PVX_000020	Pv_Sal1_chr03	978517	1	T	C	TTA	V	CTA	L	nonsynonymous
PVX_000020	Pv_Sal1_chr03	978519	0	A	T	TTA	V	TTT	F	nonsynonymous
PVX_000020	Pv_Sal1_chr03	978521	2	G	T	TGC	V	TTC	F	nonsynonymous
PVX_000020	Pv_Sal1_chr03	978547	1	A	C	ATG	M	CTG	L	nonsynonymous
PVX_000020	Pv_Sal1_chr03	978560	2	A	T	AAT	N	ATT	I	nonsynonymous
PVX_000020	Pv_Sal1_chr03	978561	0	T	G	AAT	N	AAG	K	nonsynonymous
PVX_000020	Pv_Sal1_chr03	978580	1	A	G	AAA	K	GAA	E	nonsynonymous
PVX_000020	Pv_Sal1_chr03	978581	2	A	T	AAA	K	ATA	I	nonsynonymous
PVX_000020	Pv_Sal1_chr03	978582	0	A	T	AAA	K	AAT	N	nonsynonymous
PVX_000020	Pv_Sal1_chr03	978587	2	A	T	TAA	K	TTA	L	nonsynonymous
PVX_000020	Pv_Sal1_chr03	978606	0	C	T	AAC	N	AAT	N	synonymous
PVX_000020	Pv_Sal1_chr03	978645	0	G	A	AGG	R	AGA	R	synonymous
PVX_000020	Pv_Sal1_chr03	978663	0	T	A	TTT	R	TTA	L	nonsynonymous
PVX_000020	Pv_Sal1_chr03	978665	2	C	T	ACA	T	ATA	I	nonsynonymous
PVX_000020	Pv_Sal1_chr03	978710	2	A	T	CAT	T	CTT	L	nonsynonymous
PVX_000525	Pv_Sal1_chr03	9222	2	A	T	TAT		TTT	F	nonsynonymous
PVX_000525	Pv_Sal1_chr03	9267	2	G	A	CGA		CAA	Q	nonsynonymous
PVX_000525	Pv_Sal1_chr03	9317	1	T	G	TCC		GCC	A	nonsynonymous
PVX_000525	Pv_Sal1_chr03	9358	0	G	A	ACG	T	ACA	T	synonymous
PVX_000525	Pv_Sal1_chr03	9385	0	C	G	TAC	T	TAG	T	synonymous
PVX_000525	Pv_Sal1_chr03	9521	1	T	G	TAC	T	GAC	D	nonsynonymous
PVX_000525	Pv_Sal1_chr03	9542	1	C	G	CGT	T	GGT	G	nonsynonymous
PVX_000525	Pv_Sal1_chr03	9583	0	C	T	GGC	G	GGT	G	synonymous
PVX_000525	Pv_Sal1_chr03	9668	1	A	G	AGG	R	GGG	G	nonsynonymous
PVX_000525	Pv_Sal1_chr03	9806	1	G	A	GAA	E	AAA	K	nonsynonymous
PVX_000525	Pv_Sal1_chr03	9863	1	G	A	GCT	A	ACT	T	nonsynonymous
PVX_000525	Pv_Sal1_chr03	9914	1	T	C	TAC	A	CAC	H	nonsynonymous
PVX_000525	Pv_Sal1_chr03	10079	1	A	C	AAA	K	CAA	Q	nonsynonymous
PVX_000525	Pv_Sal1_chr03	10261	0	A	G	GTA	V	GTG	V	synonymous
PVX_000525	Pv_Sal1_chr03	10307	1	C	T	CCC	V	TCC	S	nonsynonymous
PVX_000525	Pv_Sal1_chr03	10315	0	A	T	GCA	A	GCT	A	synonymous
PVX_000525	Pv_Sal1_chr03	10321	0	T	C	AAT	N	AAC	N	synonymous
PVX_000525	Pv_Sal1_chr03	10393	0	T	C	TTT	N	TTC	F	nonsynonymous
PVX_000525	Pv_Sal1_chr03	10446	2	T	C	TTC	N	TCC	S	nonsynonymous
PVX_000525	Pv_Sal1_chr03	10514	1	G	A	GGA	G	AGA	R	nonsynonymous
PVX_000525	Pv_Sal1_chr03	10694	1	G	A	GCC	A	ACC	T	nonsynonymous
PVX_000525	Pv_Sal1_chr03	10756	0	G	A	GCG	A	GCA	A	synonymous
PVX_000525	Pv_Sal1_chr03	10787	1	T	A	TTC	A	ATC	I	nonsynonymous
PVX_000525	Pv_Sal1_chr03	10825	0	T	G	CAT	A	CAG	Q	nonsynonymous
PVX_000525	Pv_Sal1_chr03	10828	0	G	A	AAG	K	AAA	K	synonymous
PVX_000525	Pv_Sal1_chr03	10835	1	A	C	ATT	I	CTT	L	nonsynonymous
PVX_000525	Pv_Sal1_chr03	10991	1	C	T	CCT	I	TCT	S	nonsynonymous
PVX_000525	Pv_Sal1_chr03	10993	0	T	C	CCT	I	CCC	P	nonsynonymous
PVX_000525	Pv_Sal1_chr03	11079	2	G	A	AGT	S	AAT	N	nonsynonymous
PVX_000525	Pv_Sal1_chr03	11093	1	A	G	ACA	T	GCA	A	nonsynonymous
PVX_000525	Pv_Sal1_chr03	11101	0	G	T	GCG	A	GCT	A	synonymous
PVX_000525	Pv_Sal1_chr03	11104	0	T	A	GTT	V	GTA	V	synonymous
PVX_000525	Pv_Sal1_chr03	11105	1	G	T	GTT	V	TTT	F	nonsynonymous
PVX_000525	Pv_Sal1_chr03	11138	1	C	G	CGT	V	GGT	G	nonsynonymous
PVX_000525	Pv_Sal1_chr03	11146	0	G	T	CTG	V	CTT	L	nonsynonymous
PVX_000525	Pv_Sal1_chr03	11175	2	A	G	GAA	E	GGA	G	nonsynonymous
PVX_000525	Pv_Sal1_chr03	11181	2	C	T	ACG	T	ATG	M	nonsynonymous
PVX_000525	Pv_Sal1_chr03	11312	1	A	G	AAA	K	GAA	E	nonsynonymous
PVX_000525	Pv_Sal1_chr03	12322	0	T	C	ATT	I	ATC	I	synonymous
PVX_000525	Pv_Sal1_chr03	12414	2	T	A	ATG	M	AAG	K	nonsynonymous
PVX_000525	Pv_Sal1_chr03	12627	2	G	A	GGT	G	GAT	D	nonsynonymous
PVX_000525	Pv_Sal1_chr03	13279	0	C	T	TTC	G	TTT	F	nonsynonymous
PVX_000525	Pv_Sal1_chr03	13281	2	T	C	TTT	G	TCT	S	nonsynonymous
PVX_000525	Pv_Sal1_chr03	13351	0	A	T	TGA	G	TGT	C	nonsynonymous
PVX_000525	Pv_Sal1_chr03	13356	2	A	G	GAC	D	GGC	G	nonsynonymous
PVX_000525	Pv_Sal1_chr03	13358	1	G	A	GTC	V	ATC	I	nonsynonymous
PVX_000525	Pv_Sal1_chr03	13371	2	C	T	ACA	T	ATA	I	nonsynonymous
PVX_000525	Pv_Sal1_chr03	13374	2	T	C	CTT	T	CCT	P	nonsynonymous
PVX_000525	Pv_Sal1_chr03	13376	1	G	A	GTG	V	ATG	M	nonsynonymous
PVX_000525	Pv_Sal1_chr03	13387	0	G	A	TGG	V	TGA	M	nonsynonymous
PVX_000525	Pv_Sal1_chr03	13422	2	C	A	ACC	T	AAC	N	nonsynonymous
PVX_000525	Pv_Sal1_chr03	13498	0	G	T	ATG	M	ATT	I	nonsynonymous
PVX_000525	Pv_Sal1_chr03	13501	0	C	T	GGC	G	GGT	G	synonymous
PVX_000525	Pv_Sal1_chr03	13801	0	A	T	AAA	K	AAT	N	nonsynonymous
PVX_000525	Pv_Sal1_chr03	13853	1	G	A	GGC	G	AGC	S	nonsynonymous
PVX_000525	Pv_Sal1_chr03	13863	2	G	A	CGC	G	CAC	H	nonsynonymous
PVX_000525	Pv_Sal1_chr03	13912	0	A	G	CAA	G	CAG	Q	nonsynonymous
PVX_000525	Pv_Sal1_chr03	13932	2	A	G	GAA	E	GGA	G	nonsynonymous
PVX_000525	Pv_Sal1_chr03	14009	1	A	T	AAT	N	TAT	Y	nonsynonymous
PVX_000525	Pv_Sal1_chr03	14021	1	A	C	ACG	T	CCG	P	nonsynonymous
PVX_000525	Pv_Sal1_chr03	14094	2	C	G	CCT	T	CGT	R	nonsynonymous
PVX_000525	Pv_Sal1_chr03	14125	0	A	G	CCA	T	CCG	P	nonsynonymous
PVX_000525	Pv_Sal1_chr03	14128	0	G	A	AAG	K	AAA	K	synonymous
PVX_000525	Pv_Sal1_chr03	14130	2	G	A	TGC	K	TAC	Y	nonsynonymous
PVX_000525	Pv_Sal1_chr03	14133	2	A	G	GAC	D	GGC	G	nonsynonymous
PVX_000525	Pv_Sal1_chr03	14160	2	G	A	TGC	D	TAC	Y	nonsynonymous
PVX_000525	Pv_Sal1_chr03	14213	1	A	C	ACT	T	CCT	P	nonsynonymous
PVX_000525	Pv_Sal1_chr03	14216	1	A	G	ACG	T	GCG	A	nonsynonymous
PVX_000525	Pv_Sal1_chr03	14263	0	C	T	CAC	T	CAT	H	nonsynonymous
PVX_000525	Pv_Sal1_chr03	14299	0	C	G	CGC	T	CGG	R	nonsynonymous
PVX_000525	Pv_Sal1_chr03	14334	2	A	G	AAC	N	AGC	S	nonsynonymous
PVX_000525	Pv_Sal1_chr03	14353	0	A	G	AAA	K	AAG	K	synonymous
PVX_000525	Pv_Sal1_chr03	15231	2	G	A	AGG	R	AAG	K	nonsynonymous
PVX_000525	Pv_Sal1_chr03	15751	0	G	T	TTG	R	TTT	F	nonsynonymous
PVX_000525	Pv_Sal1_chr03	15806	1	C	T	CTG	R	TTG	L	nonsynonymous
PVX_000525	Pv_Sal1_chr03	15831	2	A	T	AAC	N	ATC	I	nonsynonymous
PVX_000525	Pv_Sal1_chr03	15833	1	C	T	CCA	N	TCA	S	nonsynonymous
PVX_000525	Pv_Sal1_chr03	16037	1	C	T	CTT	N	TTT	F	nonsynonymous
PVX_000525	Pv_Sal1_chr03	16099	0	G	A	ACG	T	ACA	T	synonymous
PVX_000525	Pv_Sal1_chr03	16628	1	C	G	CCA	T	GCA	A	nonsynonymous
PVX_000525	Pv_Sal1_chr03	16766	1	A	G	ATG	M	GTG	V	nonsynonymous
PVX_000525	Pv_Sal1_chr03	17001	2	T	G	GTA	V	GGA	G	nonsynonymous
PVX_000525	Pv_Sal1_chr03	17053	0	A	T	GAA	E	GAT	D	nonsynonymous
PVX_000530	Pv_Sal1_chr03	18913	0	C	T	GAC	D	GAT	D	synonymous
PVX_000530	Pv_Sal1_chr03	18940	0	A	G	TTA	D	TTG	L	nonsynonymous
PVX_000530	Pv_Sal1_chr03	18976	0	A	T	TCA	D	TCT	S	nonsynonymous
PVX_000530	Pv_Sal1_chr03	19507	0	C	T	GAC	D	GAT	D	synonymous
PVX_000530	Pv_Sal1_chr03	19511	1	T	C	TAC	D	CAC	H	nonsynonymous
PVX_000530	Pv_Sal1_chr03	19532	1	C	T	CCC	D	TCC	S	nonsynonymous
PVX_000530	Pv_Sal1_chr03	20911	1	A	C	ATT	I	CTT	L	nonsynonymous
PVX_000530	Pv_Sal1_chr03	21213	0	G	A	GCG	A	GCA	A	synonymous
PVX_000530	Pv_Sal1_chr03	21226	1	C	A	CAA	A	AAA	K	nonsynonymous
PVX_000530	Pv_Sal1_chr03	21228	0	A	G	CAA	A	CAG	Q	nonsynonymous
PVX_000530	Pv_Sal1_chr03	21231	0	C	G	GGC	G	GGG	G	synonymous
PVX_000530	Pv_Sal1_chr03	21232	1	T	C	TAA	G	CAA	Q	nonsynonymous
PVX_000530	Pv_Sal1_chr03	21254	2	A	G	AAT	N	AGT	S	nonsynonymous
PVX_000530	Pv_Sal1_chr03	21290	2	A	C	CAC	N	CCC	P	nonsynonymous
PVX_000530	Pv_Sal1_chr03	21303	0	A	T	TCA	N	TCT	S	nonsynonymous
PVX_000530	Pv_Sal1_chr03	21369	0	A	G	AAA	K	AAG	K	synonymous
PVX_000530	Pv_Sal1_chr03	21371	2	G	A	CGG	R	CAG	Q	nonsynonymous
PVX_000530	Pv_Sal1_chr03	21373	1	T	A	TAG	R	AAG	K	nonsynonymous
PVX_000530	Pv_Sal1_chr03	21385	1	A	G	AAC	N	GAC	D	nonsynonymous
PVX_000530	Pv_Sal1_chr03	21411	0	T	G	CAT	N	CAG	Q	nonsynonymous
PVX_000530	Pv_Sal1_chr03	21452	2	G	A	GGA	G	GAA	E	nonsynonymous
PVX_000530	Pv_Sal1_chr03	21490	1	A	G	ATC	I	GTC	V	nonsynonymous
PVX_000530	Pv_Sal1_chr03	21545	2	T	C	GTT	V	GCT	A	nonsynonymous
PVX_000530	Pv_Sal1_chr03	21598	1	C	T	CAA	V	TAA	A	nonsynonymous
PVX_000530	Pv_Sal1_chr03	21646	1	T	C	TAA	V	CAA	Q	nonsynonymous
PVX_000530	Pv_Sal1_chr03	21810	2	C	A	GCA	A	GAA	E	nonsynonymous
PVX_000530	Pv_Sal1_chr03	21828	2	C	T	CCC	A	CTC	L	nonsynonymous
PVX_000530	Pv_Sal1_chr03	23380	2	C	G	CCC	A	CGC	R	nonsynonymous
PVX_000530	Pv_Sal1_chr03	23395	2	T	C	ATA	I	ACA	T	nonsynonymous
PVX_000530	Pv_Sal1_chr03	23451	1	A	G	ACA	T	GCA	A	nonsynonymous
PVX_000530	Pv_Sal1_chr03	23640	1	G	A	GTT	V	ATT	I	nonsynonymous
PVX_000530	Pv_Sal1_chr03	23887	1	C	T	CAA	V	TAA	I	nonsynonymous
PVX_000530	Pv_Sal1_chr03	24215	2	C	T	GCC	A	GTC	V	nonsynonymous
PVX_000530	Pv_Sal1_chr03	24293	2	A	C	TAA	A	TCA	S	nonsynonymous
PVX_000530	Pv_Sal1_chr03	24300	0	A	C	GCA	A	GCC	A	synonymous
PVX_000530	Pv_Sal1_chr03	24302	2	A	C	CAT	A	CCT	P	nonsynonymous
PVX_000530	Pv_Sal1_chr03	24310	1	A	G	ATT	I	GTT	V	nonsynonymous
PVX_000530	Pv_Sal1_chr03	24311	2	T	C	ATT	I	ACT	T	nonsynonymous
PVX_000530	Pv_Sal1_chr03	24313	1	C	T	CCC	I	TCC	S	nonsynonymous
PVX_000530	Pv_Sal1_chr03	24315	0	C	T	CCC	I	CCT	P	nonsynonymous
PVX_000530	Pv_Sal1_chr03	24316	1	C	T	CCC	I	TCC	S	nonsynonymous
PVX_000530	Pv_Sal1_chr03	24319	1	A	C	ACC	T	CCC	P	nonsynonymous
PVX_000530	Pv_Sal1_chr03	24322	1	T	C	TCT	T	CCT	P	nonsynonymous
PVX_000530	Pv_Sal1_chr03	24326	2	C	T	TCA	T	TTA	L	nonsynonymous
PVX_000530	Pv_Sal1_chr03	24482	2	T	C	ATT	I	ACT	T	nonsynonymous
PVX_000530	Pv_Sal1_chr03	24530	2	G	A	AGA	R	AAA	K	nonsynonymous
PVX_000530	Pv_Sal1_chr03	24563	2	C	A	GCT	A	GAT	D	nonsynonymous
PVX_000530	Pv_Sal1_chr03	25125	0	C	A	CAC	A	CAA	Q	nonsynonymous
PVX_000530	Pv_Sal1_chr03	25165	1	A	C	ACA	T	CCA	P	nonsynonymous
PVX_000530	Pv_Sal1_chr03	25187	2	G	C	AGA	R	ACA	T	nonsynonymous
PVX_000530	Pv_Sal1_chr03	25192	1	G	T	GGC	G	TGC	C	nonsynonymous
PVX_000530	Pv_Sal1_chr03	25194	0	C	T	GGC	G	GGT	G	synonymous
PVX_000530	Pv_Sal1_chr03	25209	0	G	A	TAG	G	TAA	G	synonymous
PVX_000530	Pv_Sal1_chr03	25227	0	A	T	CTA	G	CTT	L	nonsynonymous
PVX_000530	Pv_Sal1_chr03	25230	0	A	G	TGA	G	TGG	W	nonsynonymous
PVX_000530	Pv_Sal1_chr03	25231	1	A	G	AAA	K	GAA	E	nonsynonymous
PVX_000530	Pv_Sal1_chr03	25238	2	G	C	TGC	K	TCC	S	nonsynonymous
PVX_000530	Pv_Sal1_chr03	25266	0	A	G	AAA	K	AAG	K	synonymous
PVX_000530	Pv_Sal1_chr03	25303	1	A	G	AGT	S	GGT	G	nonsynonymous
PVX_000530	Pv_Sal1_chr03	25425	0	A	G	GCA	A	GCG	A	synonymous
PVX_000530	Pv_Sal1_chr03	25427	2	T	C	ATT	I	ACT	T	nonsynonymous
PVX_000530	Pv_Sal1_chr03	25431	0	C	T	TCC	I	TCT	S	nonsynonymous
PVX_000530	Pv_Sal1_chr03	25432	1	C	T	CCT	I	TCT	S	nonsynonymous
PVX_000530	Pv_Sal1_chr03	25495	1	T	C	TGA	I	CGA	R	nonsynonymous
PVX_000530	Pv_Sal1_chr03	25713	0	G	C	AAG	K	AAC	N	nonsynonymous
PVX_000530	Pv_Sal1_chr03	25724	2	G	A	AGT	S	AAT	N	nonsynonymous
PVX_000530	Pv_Sal1_chr03	25815	0	G	A	TAG	S	TAA	N	nonsynonymous
PVX_000530	Pv_Sal1_chr03	25819	1	A	G	AAA	K	GAA	E	nonsynonymous
PVX_000530	Pv_Sal1_chr03	26342	1	T	C	TTA	K	CTA	L	nonsynonymous
PVX_000530	Pv_Sal1_chr03	26363	1	T	C	TTG	K	CTG	L	nonsynonymous
PVX_000530	Pv_Sal1_chr03	26560	0	C	T	TTC	K	TTT	F	nonsynonymous
PVX_000530	Pv_Sal1_chr03	26623	0	G	A	CGG	R	CGA	R	synonymous
PVX_000530	Pv_Sal1_chr03	26630	1	C	A	CTG	R	ATG	M	nonsynonymous
PVX_000530	Pv_Sal1_chr03	26646	2	A	G	AAC	N	AGC	S	nonsynonymous
PVX_000530	Pv_Sal1_chr03	26648	1	A	T	AGC	S	TGC	C	nonsynonymous
PVX_000530	Pv_Sal1_chr03	26668	0	G	A	GGG	G	GGA	G	synonymous
PVX_000530	Pv_Sal1_chr03	26701	0	T	C	GAT	D	GAC	D	synonymous
PVX_000530	Pv_Sal1_chr03	26751	2	C	A	ACG	T	AAG	K	nonsynonymous
PVX_000530	Pv_Sal1_chr03	26767	0	A	G	CAA	T	CAG	Q	nonsynonymous
PVX_000530	Pv_Sal1_chr03	27266	1	G	C	GCC	A	CCC	P	nonsynonymous
PVX_000530	Pv_Sal1_chr03	27274	0	T	C	AGT	S	AGC	S	synonymous
PVX_000530	Pv_Sal1_chr03	27844	0	C	T	ATC	I	ATT	I	synonymous
PVX_000530	Pv_Sal1_chr03	27932	1	G	A	GTT	V	ATT	I	nonsynonymous
PVX_000530	Pv_Sal1_chr03	28684	0	C	T	GCC	A	GCT	A	synonymous
PVX_000530	Pv_Sal1_chr03	28687	0	T	G	CAT	A	CAG	Q	nonsynonymous
PVX_000530	Pv_Sal1_chr03	28879	0	G	A	CAG	A	CAA	Q	nonsynonymous
PVX_000530	Pv_Sal1_chr03	28882	0	A	G	GTA	V	GTG	V	synonymous
PVX_000530	Pv_Sal1_chr03	28915	0	A	G	CTA	V	CTG	L	nonsynonymous
PVX_000530	Pv_Sal1_chr03	29089	0	T	C	GAT	D	GAC	D	synonymous
PVX_000530	Pv_Sal1_chr03	29164	0	T	G	GGT	G	GGG	G	synonymous
PVX_000530	Pv_Sal1_chr03	29602	0	G	T	AAG	K	AAT	N	nonsynonymous
PVX_000530	Pv_Sal1_chr03	29641	0	C	T	AAC	N	AAT	N	synonymous
PVX_000530	Pv_Sal1_chr03	29671	0	G	T	CTG	N	CTT	L	nonsynonymous
PVX_000530	Pv_Sal1_chr03	29713	0	G	T	ACG	T	ACT	T	synonymous
PVX_000530	Pv_Sal1_chr03	29822	1	A	C	AGA	R	CGA	R	synonymous
PVX_000530	Pv_Sal1_chr03	30819	2	T	C	ATG	M	ACG	T	nonsynonymous
PVX_000530	Pv_Sal1_chr03	30820	0	G	T	ATG	M	ATT	I	nonsynonymous
PVX_000530	Pv_Sal1_chr03	31079	1	A	G	AAG	K	GAG	E	nonsynonymous
PVX_000530	Pv_Sal1_chr03	32010	2	G	C	GGC	G	GCC	A	nonsynonymous
PVX_000530	Pv_Sal1_chr03	32012	1	A	G	ATT	I	GTT	V	nonsynonymous
PVX_000530	Pv_Sal1_chr03	32013	2	T	C	ATT	I	ACT	T	nonsynonymous
PVX_000530	Pv_Sal1_chr03	32017	0	T	A	TTT	I	TTA	L	nonsynonymous
PVX_000530	Pv_Sal1_chr03	32019	2	A	T	AAC	N	ATC	I	nonsynonymous
PVX_000530	Pv_Sal1_chr03	32020	0	C	G	AAC	N	AAG	K	nonsynonymous
PVX_000530	Pv_Sal1_chr03	32022	2	A	G	GAC	D	GGC	G	nonsynonymous
PVX_000530	Pv_Sal1_chr03	32747	1	A	G	ATA	I	GTA	V	nonsynonymous
PVX_000530	Pv_Sal1_chr03	32771	1	C	A	CAA	I	AAA	K	nonsynonymous
PVX_000530	Pv_Sal1_chr03	33022	0	G	A	CCG	I	CCA	P	nonsynonymous
PVX_000530	Pv_Sal1_chr03	33031	0	C	T	TTC	I	TTT	F	nonsynonymous
PVX_000530	Pv_Sal1_chr03	33102	2	A	G	AAG	K	AGG	R	nonsynonymous
PVX_000530	Pv_Sal1_chr03	35115	2	C	T	GCT	A	GTT	V	nonsynonymous
PVX_000535	Pv_Sal1_chr03	38003	2	G	A	AGT	S	AAT	N	nonsynonymous
PVX_000535	Pv_Sal1_chr03	40596	0	C	A	CTC	S	CTA	L	nonsynonymous
PVX_000540	Pv_Sal1_chr03	42176	0	A	G	AAA	K	AAG	K	synonymous
PVX_000540	Pv_Sal1_chr03	42595	2	T	C	CTC	K	CCC	P	nonsynonymous
PVX_000540	Pv_Sal1_chr03	42596	0	C	T	CTC	K	CTT	L	nonsynonymous
PVX_000540	Pv_Sal1_chr03	43274	0	C	T	AGC	S	AGT	S	synonymous
PVX_000540	Pv_Sal1_chr03	45215	0	G	A	ACG	T	ACA	T	synonymous
PVX_000545	Pv_Sal1_chr03	47893	1	A	G	AAC	N	GAC	D	nonsynonymous
PVX_000545	Pv_Sal1_chr03	48387	0	C	T	GTC	V	GTT	V	synonymous
PVX_000545	Pv_Sal1_chr03	48763	1	C	G	CCA	V	GCA	A	nonsynonymous
PVX_000545	Pv_Sal1_chr03	49069	1	C	T	CAG	V	TAG	A	nonsynonymous
PVX_000545	Pv_Sal1_chr03	49077	0	C	T	TGC	V	TGT	C	nonsynonymous
PVX_000550	Pv_Sal1_chr03	51991	1	T	C	TGT	V	CGT	R	nonsynonymous
PVX_000550	Pv_Sal1_chr03	51995	2	A	C	TAG	V	TCG	S	nonsynonymous
PVX_000550	Pv_Sal1_chr03	51996	0	G	A	TAG	V	TAA	S	nonsynonymous
PVX_000550	Pv_Sal1_chr03	52561	1	G	A	GTA	V	ATA	I	nonsynonymous
PVX_000550	Pv_Sal1_chr03	53062	1	C	T	CAA	V	TAA	I	nonsynonymous
PVX_000550	Pv_Sal1_chr03	54114	0	C	A	TGC	V	TGA	I	nonsynonymous
PVX_000550	Pv_Sal1_chr03	54712	0	A	T	AAA	K	AAT	N	nonsynonymous
PVX_000550	Pv_Sal1_chr03	55175	2	G	A	CGC	K	CAC	H	nonsynonymous
PVX_000555	Pv_Sal1_chr03	56632	1	G	A	GTA	V	ATA	I	nonsynonymous
PVX_000555	Pv_Sal1_chr03	57186	0	C	A	GGC	G	GGA	G	synonymous
PVX_000555	Pv_Sal1_chr03	57650	2	T	C	TTC	G	TCC	S	nonsynonymous
PVX_000555	Pv_Sal1_chr03	57653	2	A	G	TAT	G	TGT	C	nonsynonymous
PVX_000555	Pv_Sal1_chr03	57677	2	C	G	GCT	A	GGT	G	nonsynonymous
PVX_000555	Pv_Sal1_chr03	57679	1	C	A	CTC	A	ATC	I	nonsynonymous
PVX_000555	Pv_Sal1_chr03	57680	2	T	C	CTC	A	CCC	P	nonsynonymous
PVX_000555	Pv_Sal1_chr03	57686	2	T	C	TTC	A	TCC	S	nonsynonymous
PVX_000555	Pv_Sal1_chr03	57687	0	C	A	TTC	A	TTA	L	nonsynonymous
PVX_000565	Pv_Sal1_chr03	65035	1	A	G	AAA	K	GAA	E	nonsynonymous
PVX_000565	Pv_Sal1_chr03	65802	0	G	A	CAG	K	CAA	Q	nonsynonymous
PVX_000570	Pv_Sal1_chr03	68386	0	G	A	ATG	M	ATA	I	nonsynonymous
PVX_000570	Pv_Sal1_chr03	68633	1	T	C	TTG	M	CTG	L	nonsynonymous
PVX_000570	Pv_Sal1_chr03	68641	0	A	G	GCA	A	GCG	A	synonymous
PVX_000570	Pv_Sal1_chr03	68677	0	C	T	TCC	A	TCT	S	nonsynonymous
PVX_000570	Pv_Sal1_chr03	68783	1	C	G	CCA	A	GCA	A	synonymous
PVX_000570	Pv_Sal1_chr03	68785	0	A	G	CCA	A	CCG	P	nonsynonymous
PVX_000570	Pv_Sal1_chr03	68787	2	C	T	GCA	A	GTA	V	nonsynonymous
PVX_000570	Pv_Sal1_chr03	69018	0	T	C	CGT	A	CGC	R	nonsynonymous
PVX_000570	Pv_Sal1_chr03	69028	1	A	C	ATC	I	CTC	L	nonsynonymous
PVX_000570	Pv_Sal1_chr03	69031	1	C	G	CAG	I	GAG	E	nonsynonymous
PVX_000570	Pv_Sal1_chr03	69043	1	A	G	ACA	T	GCA	A	nonsynonymous
PVX_000570	Pv_Sal1_chr03	69081	0	A	G	GAA	E	GAG	E	synonymous
PVX_000575	Pv_Sal1_chr03	69627	0	C	G	CTC	E	CTG	L	nonsynonymous
PVX_000575	Pv_Sal1_chr03	69628	1	C	G	CTC	E	GTC	V	nonsynonymous
PVX_000575	Pv_Sal1_chr03	69634	1	G	T	GTG	V	TTG	L	nonsynonymous
PVX_000575	Pv_Sal1_chr03	69635	2	T	C	GTG	V	GCG	A	nonsynonymous
PVX_000575	Pv_Sal1_chr03	69636	0	G	C	GTG	V	GTC	V	synonymous
PVX_000575	Pv_Sal1_chr03	69637	1	C	G	CTC	V	GTC	V	synonymous
PVX_000575	Pv_Sal1_chr03	69638	2	T	G	CTC	V	CGC	R	nonsynonymous
PVX_000575	Pv_Sal1_chr03	70486	1	A	T	AGC	S	TGC	C	nonsynonymous
PVX_000575	Pv_Sal1_chr03	70489	1	C	T	CGC	S	TGC	C	nonsynonymous
PVX_000575	Pv_Sal1_chr03	70944	0	C	T	CCC	S	CCT	P	nonsynonymous
PVX_000575	Pv_Sal1_chr03	71711	2	G	T	CGC	S	CTC	L	nonsynonymous
PVX_000575	Pv_Sal1_chr03	71791	1	T	C	TGC	S	CGC	R	nonsynonymous
PVX_000575	Pv_Sal1_chr03	71801	2	T	A	TTA	S	TAA	R	nonsynonymous
PVX_000580	Pv_Sal1_chr03	74644	2	A	G	GAT	D	GGT	G	nonsynonymous
PVX_000580	Pv_Sal1_chr03	75529	2	T	G	GTG	V	GGG	G	nonsynonymous
PVX_000585	Pv_Sal1_chr03	78545	0	G	A	ACG	T	ACA	T	synonymous
PVX_000590	Pv_Sal1_chr03	84634	1	G	A	GAA	E	AAA	K	nonsynonymous
PVX_000595	Pv_Sal1_chr03	86274	2	C	A	CCC	E	CAC	H	nonsynonymous
PVX_000595	Pv_Sal1_chr03	86282	1	T	C	TTG	E	CTG	L	nonsynonymous
PVX_000595	Pv_Sal1_chr03	86290	0	C	A	CAC	E	CAA	Q	nonsynonymous
PVX_000595	Pv_Sal1_chr03	86731	0	C	T	AGC	S	AGT	S	synonymous
PVX_000600	Pv_Sal1_chr03	88522	1	A	T	AAA	K	TAA	S	nonsynonymous
PVX_000600	Pv_Sal1_chr03	88541	2	T	C	CTG	K	CCG	P	nonsynonymous
PVX_000600	Pv_Sal1_chr03	88957	1	C	T	CCG	K	TCG	S	nonsynonymous
PVX_000600	Pv_Sal1_chr03	89326	1	C	A	CCA	K	ACA	T	nonsynonymous
PVX_000600	Pv_Sal1_chr03	89572	1	A	C	AGG	R	CGG	R	synonymous
PVX_000600	Pv_Sal1_chr03	90178	1	A	C	ATC	I	CTC	L	nonsynonymous
PVX_000605	Pv_Sal1_chr03	93107	0	T	A	AAT	N	AAA	K	nonsynonymous
PVX_000605	Pv_Sal1_chr03	93587	1	T	C	TGC	N	CGC	R	nonsynonymous
PVX_000605	Pv_Sal1_chr03	93590	1	T	C	TCA	N	CCA	P	nonsynonymous
PVX_000610	Pv_Sal1_chr03	96579	1	C	A	CGA	N	AGA	R	nonsynonymous
PVX_000615	Pv_Sal1_chr03	99534	2	G	A	AGC	S	AAC	N	nonsynonymous
PVX_000615	Pv_Sal1_chr03	99900	2	G	T	TGA	S	TTA	L	nonsynonymous
PVX_000615	Pv_Sal1_chr03	100030	0	C	T	TTC	S	TTT	F	nonsynonymous
PVX_000615	Pv_Sal1_chr03	100410	2	A	G	GAG	E	GGG	G	nonsynonymous
PVX_000615	Pv_Sal1_chr03	100822	0	T	C	GCT	A	GCC	A	synonymous
PVX_000620	Pv_Sal1_chr03	103385	2	C	T	CCT	A	CTT	L	nonsynonymous
PVX_000620	Pv_Sal1_chr03	104417	2	C	A	CCA	A	CAA	Q	nonsynonymous
PVX_000620	Pv_Sal1_chr03	104831	2	A	G	GAG	E	GGG	G	nonsynonymous
PVX_000620	Pv_Sal1_chr03	105053	2	A	C	GAA	E	GCA	A	nonsynonymous
PVX_000625	Pv_Sal1_chr03	106460	0	C	T	CGC	E	CGT	R	nonsynonymous
PVX_000625	Pv_Sal1_chr03	106843	2	T	C	TTC	E	TCC	S	nonsynonymous
PVX_000625	Pv_Sal1_chr03	107553	1	C	T	CTT	E	TTT	F	nonsynonymous
PVX_000625	Pv_Sal1_chr03	107851	2	C	G	CCA	E	CGA	R	nonsynonymous
PVX_000625	Pv_Sal1_chr03	108001	2	C	G	ACT	T	AGT	S	nonsynonymous
PVX_000625	Pv_Sal1_chr03	108003	1	A	G	ACA	T	GCA	A	nonsynonymous
PVX_000625	Pv_Sal1_chr03	108148	2	G	T	GGC	G	GTC	V	nonsynonymous
PVX_000625	Pv_Sal1_chr03	108508	2	C	T	GCG	A	GTG	V	nonsynonymous
PVX_000625	Pv_Sal1_chr03	108600	1	A	G	ACA	T	GCA	A	nonsynonymous
PVX_000625	Pv_Sal1_chr03	108750	1	G	A	GCA	A	ACA	T	nonsynonymous
PVX_000625	Pv_Sal1_chr03	109093	2	G	A	CGT	A	CAT	H	nonsynonymous
PVX_000625	Pv_Sal1_chr03	109099	2	G	A	AGG	R	AAG	K	nonsynonymous
PVX_000625	Pv_Sal1_chr03	109107	1	G	A	GGG	G	AGG	R	nonsynonymous
PVX_000625	Pv_Sal1_chr03	109116	1	C	T	CGT	G	TGT	C	nonsynonymous
PVX_000630	Pv_Sal1_chr03	111382	2	A	G	TAA	G	TGA	C	nonsynonymous
PVX_000630	Pv_Sal1_chr03	111390	1	C	A	CGA	G	AGA	R	nonsynonymous
PVX_000630	Pv_Sal1_chr03	111409	2	T	C	CTA	G	CCA	P	nonsynonymous
PVX_000635	Pv_Sal1_chr03	113854	2	C	T	ACT	T	ATT	I	nonsynonymous
PVX_000635	Pv_Sal1_chr03	113892	1	G	T	GTT	V	TTT	F	nonsynonymous
PVX_000635	Pv_Sal1_chr03	114379	2	T	C	CTG	V	CCG	P	nonsynonymous
PVX_000635	Pv_Sal1_chr03	114508	2	A	G	AAA	K	AGA	R	nonsynonymous
PVX_000640	Pv_Sal1_chr03	114965	2	A	G	GAC	D	GGC	G	nonsynonymous
PVX_000640	Pv_Sal1_chr03	115109	2	A	T	AAC	N	ATC	I	nonsynonymous
PVX_000640	Pv_Sal1_chr03	115156	1	A	C	AAC	N	CAC	H	nonsynonymous
PVX_000640	Pv_Sal1_chr03	115325	2	A	C	AAG	K	ACG	T	nonsynonymous
PVX_000645	Pv_Sal1_chr03	117777	1	T	G	TGG	K	GGG	G	nonsynonymous
PVX_000645	Pv_Sal1_chr03	118186	2	C	A	GCG	A	GAG	E	nonsynonymous
PVX_000650	Pv_Sal1_chr03	121826	1	T	C	TTC	A	CTC	L	nonsynonymous
PVX_000650	Pv_Sal1_chr03	122380	1	A	G	ACC	T	GCC	A	nonsynonymous
PVX_000650	Pv_Sal1_chr03	123461	2	C	T	CCG	T	CTG	L	nonsynonymous
PVX_000650	Pv_Sal1_chr03	123492	0	T	G	CAT	T	CAG	Q	nonsynonymous
PVX_000650	Pv_Sal1_chr03	123495	0	A	C	AAA	K	AAC	N	nonsynonymous
PVX_000650	Pv_Sal1_chr03	123502	1	A	G	ATA	I	GTA	V	nonsynonymous
PVX_000650	Pv_Sal1_chr03	123503	2	T	A	ATA	I	AAA	K	nonsynonymous
PVX_000650	Pv_Sal1_chr03	123506	2	A	G	AAT	N	AGT	S	nonsynonymous
PVX_000650	Pv_Sal1_chr03	123513	0	A	G	ACA	T	ACG	T	synonymous
PVX_000650	Pv_Sal1_chr03	123514	1	T	A	TAA	T	AAA	K	nonsynonymous
PVX_000650	Pv_Sal1_chr03	123517	1	A	G	ATG	M	GTG	V	nonsynonymous
PVX_000650	Pv_Sal1_chr03	124523	2	C	T	TCT	M	TTT	F	nonsynonymous
PVX_000650	Pv_Sal1_chr03	124625	2	G	C	AGC	S	ACC	T	nonsynonymous
PVX_000650	Pv_Sal1_chr03	124672	1	G	A	GGC	G	AGC	S	nonsynonymous
PVX_000650	Pv_Sal1_chr03	125472	0	T	C	GGT	G	GGC	G	synonymous
PVX_000650	Pv_Sal1_chr03	125475	0	A	G	TCA	G	TCG	S	nonsynonymous
PVX_000650	Pv_Sal1_chr03	125476	1	T	C	TCG	G	CCG	P	nonsynonymous
PVX_000650	Pv_Sal1_chr03	125592	0	A	C	GGA	G	GGC	G	synonymous
PVX_000650	Pv_Sal1_chr03	125616	0	A	C	GGA	G	GGC	G	synonymous
PVX_000650	Pv_Sal1_chr03	125631	0	A	T	TCA	G	TCT	S	nonsynonymous
PVX_000650	Pv_Sal1_chr03	125632	1	C	G	CCG	G	GCG	A	nonsynonymous
PVX_000650	Pv_Sal1_chr03	126551	2	C	G	ACC	T	AGC	S	nonsynonymous
PVX_000650	Pv_Sal1_chr03	126739	1	C	A	CTG	T	ATG	M	nonsynonymous
PVX_000650	Pv_Sal1_chr03	126874	1	C	T	CAT	T	TAT	Y	nonsynonymous
PVX_000650	Pv_Sal1_chr03	127029	0	T	A	CGT	T	CGA	R	nonsynonymous
PVX_000650	Pv_Sal1_chr03	127063	1	T	G	TGG	T	GGG	G	nonsynonymous
PVX_000650	Pv_Sal1_chr03	127450	1	A	C	ATG	M	CTG	L	nonsynonymous
PVX_000655	Pv_Sal1_chr03	128201	1	A	T	ATT	I	TTT	F	nonsynonymous
PVX_000655	Pv_Sal1_chr03	128549	1	C	T	CTT	I	TTT	F	nonsynonymous
PVX_000655	Pv_Sal1_chr03	128875	0	C	T	ATC	I	ATT	I	synonymous
PVX_000655	Pv_Sal1_chr03	129509	1	G	A	GAA	E	AAA	K	nonsynonymous
PVX_000655	Pv_Sal1_chr03	129756	2	C	A	TCT	E	TAT	Y	nonsynonymous
PVX_000660	Pv_Sal1_chr03	133866	1	G	C	GCG	A	CCG	P	nonsynonymous
PVX_000660	Pv_Sal1_chr03	136042	2	C	T	GCT	A	GTT	V	nonsynonymous
PVX_000660	Pv_Sal1_chr03	137157	1	C	G	CGG	R	GGG	G	nonsynonymous
PVX_000660	Pv_Sal1_chr03	137628	1	G	C	GCT	A	CCT	P	nonsynonymous
PVX_000660	Pv_Sal1_chr03	137715	1	G	C	GTT	V	CTT	L	nonsynonymous
PVX_000660	Pv_Sal1_chr03	137753	0	A	G	GTA	V	GTG	V	synonymous
PVX_000660	Pv_Sal1_chr03	137802	1	C	A	CGA	V	AGA	R	nonsynonymous
PVX_000660	Pv_Sal1_chr03	137804	0	A	C	CGA	V	CGC	R	nonsynonymous
PVX_000660	Pv_Sal1_chr03	137809	2	G	C	GGT	G	GCT	A	nonsynonymous
PVX_000660	Pv_Sal1_chr03	137812	2	T	A	GTA	V	GAA	E	nonsynonymous
PVX_000660	Pv_Sal1_chr03	137913	1	A	G	ACC	T	GCC	A	nonsynonymous
PVX_000660	Pv_Sal1_chr03	138060	1	T	G	TCC	T	GCC	A	nonsynonymous
PVX_000665	Pv_Sal1_chr03	140294	2	C	T	CCG	T	CTG	L	nonsynonymous
PVX_000665	Pv_Sal1_chr03	140565	0	C	T	GGC	G	GGT	G	synonymous
PVX_000665	Pv_Sal1_chr03	140701	1	C	T	CAA	G	TAA	G	synonymous
PVX_000670	Pv_Sal1_chr03	143085	2	T	C	CTA	G	CCA	P	nonsynonymous
PVX_000670	Pv_Sal1_chr03	143901	2	A	G	GAG	E	GGG	G	nonsynonymous
PVX_000670	Pv_Sal1_chr03	144187	0	A	G	AGA	R	AGG	R	synonymous
PVX_000670	Pv_Sal1_chr03	144230	1	C	T	CGG	R	TGG	W	nonsynonymous
PVX_000670	Pv_Sal1_chr03	145015	0	C	G	CTC	R	CTG	L	nonsynonymous
PVX_000675	Pv_Sal1_chr03	147512	1	T	G	TCC	R	GCC	A	nonsynonymous
PVX_000675	Pv_Sal1_chr03	147516	2	G	A	CGT	R	CAT	H	nonsynonymous
PVX_000680	Pv_Sal1_chr03	150479	1	T	C	TAT	R	CAT	H	nonsynonymous
PVX_000680	Pv_Sal1_chr03	151395	2	C	T	CCA	R	CTA	L	nonsynonymous
PVX_000680	Pv_Sal1_chr03	151399	0	G	A	GAG	E	GAA	E	synonymous
PVX_000680	Pv_Sal1_chr03	151406	1	T	C	TCC	E	CCC	P	nonsynonymous
PVX_000680	Pv_Sal1_chr03	151413	2	T	A	TTC	E	TAC	Y	nonsynonymous
PVX_000680	Pv_Sal1_chr03	151420	0	A	G	TAA	E	TAG	Y	nonsynonymous
PVX_000680	Pv_Sal1_chr03	151542	2	C	T	CCA	E	CTA	L	nonsynonymous
PVX_000680	Pv_Sal1_chr03	151553	1	G	A	GAT	D	AAT	N	nonsynonymous
PVX_000680	Pv_Sal1_chr03	151554	2	A	T	GAT	D	GTT	V	nonsynonymous
PVX_000680	Pv_Sal1_chr03	151556	1	T	G	TTC	D	GTC	V	nonsynonymous
PVX_000680	Pv_Sal1_chr03	151562	1	T	C	TGT	D	CGT	R	nonsynonymous
PVX_000680	Pv_Sal1_chr03	151563	2	G	A	TGT	D	TAT	Y	nonsynonymous
PVX_000680	Pv_Sal1_chr03	151568	1	T	A	TGG	D	AGG	R	nonsynonymous
PVX_000680	Pv_Sal1_chr03	151569	2	G	A	TGG	D	TAG	R	nonsynonymous
PVX_000680	Pv_Sal1_chr03	151570	0	G	C	TGG	D	TGC	C	nonsynonymous
PVX_000680	Pv_Sal1_chr03	151573	0	T	C	CAT	D	CAC	H	nonsynonymous
PVX_000680	Pv_Sal1_chr03	151574	1	G	T	GTC	V	TTC	F	nonsynonymous
PVX_000680	Pv_Sal1_chr03	151693	0	G	T	AAG	K	AAT	N	nonsynonymous
PVX_000680	Pv_Sal1_chr03	151709	1	G	T	GTA	V	TTA	L	nonsynonymous
PVX_000680	Pv_Sal1_chr03	151716	2	G	A	GGT	G	GAT	D	nonsynonymous
PVX_000680	Pv_Sal1_chr03	152088	2	T	C	GTC	V	GCC	A	nonsynonymous
PVX_000680	Pv_Sal1_chr03	152250	2	A	G	AAT	N	AGT	S	nonsynonymous
PVX_000680	Pv_Sal1_chr03	152290	0	G	C	TGG	N	TGC	C	nonsynonymous
PVX_000680	Pv_Sal1_chr03	152304	2	T	G	CTT	N	CGT	R	nonsynonymous
PVX_000680	Pv_Sal1_chr03	152306	1	T	G	TTC	N	GTC	V	nonsynonymous
PVX_000680	Pv_Sal1_chr03	152400	2	C	T	GCC	A	GTC	V	nonsynonymous
PVX_000680	Pv_Sal1_chr03	152417	1	T	C	TAC	A	CAC	H	nonsynonymous
PVX_000680	Pv_Sal1_chr03	152448	2	T	C	CTC	A	CCC	P	nonsynonymous
PVX_000680	Pv_Sal1_chr03	152521	0	G	A	TAG	A	TAA	P	nonsynonymous
PVX_000680	Pv_Sal1_chr03	152522	1	A	G	ACC	T	GCC	A	nonsynonymous
PVX_000680	Pv_Sal1_chr03	152545	0	T	C	TTT	T	TTC	F	nonsynonymous
PVX_000680	Pv_Sal1_chr03	152563	0	T	C	TTT	T	TTC	F	nonsynonymous
PVX_000680	Pv_Sal1_chr03	152564	1	T	C	TGC	T	CGC	R	nonsynonymous
PVX_000680	Pv_Sal1_chr03	152571	2	G	A	CGC	T	CAC	H	nonsynonymous
PVX_000680	Pv_Sal1_chr03	152805	2	C	T	TCC	T	TTC	F	nonsynonymous
PVX_000680	Pv_Sal1_chr03	152806	0	C	T	TCC	T	TCT	S	nonsynonymous
PVX_000680	Pv_Sal1_chr03	152814	2	G	T	TGT	T	TTT	F	nonsynonymous
PVX_000680	Pv_Sal1_chr03	152818	0	T	C	TTT	T	TTC	F	nonsynonymous
PVX_000680	Pv_Sal1_chr03	152838	2	T	C	CTC	T	CCC	P	nonsynonymous
PVX_000680	Pv_Sal1_chr03	152841	2	G	A	CGC	T	CAC	H	nonsynonymous
PVX_000680	Pv_Sal1_chr03	153038	1	C	G	CGA	T	GGA	G	nonsynonymous
PVX_000680	Pv_Sal1_chr03	153287	1	A	G	AAT	N	GAT	D	nonsynonymous
PVX_000685	Pv_Sal1_chr03	153666	0	T	C	AGT	S	AGC	S	synonymous
PVX_000685	Pv_Sal1_chr03	153903	0	G	A	CTG	S	CTA	L	nonsynonymous
PVX_000685	Pv_Sal1_chr03	153914	2	T	C	CTT	S	CCT	P	nonsynonymous
PVX_000685	Pv_Sal1_chr03	153953	2	T	C	TTT	S	TCT	S	synonymous
PVX_000685	Pv_Sal1_chr03	153987	0	A	T	TCA	S	TCT	S	synonymous
PVX_000685	Pv_Sal1_chr03	154005	0	G	T	TTG	S	TTT	F	nonsynonymous
PVX_000685	Pv_Sal1_chr03	154032	0	T	C	GCT	A	GCC	A	synonymous
PVX_000685	Pv_Sal1_chr03	154045	1	C	T	CTG	A	TTG	L	nonsynonymous
PVX_000685	Pv_Sal1_chr03	154047	0	G	A	CTG	A	CTA	L	nonsynonymous
PVX_000685	Pv_Sal1_chr03	154048	1	G	T	GGA	G	TGA	L	nonsynonymous
PVX_000685	Pv_Sal1_chr03	154105	1	T	C	TTT	G	CTT	L	nonsynonymous
PVX_000685	Pv_Sal1_chr03	154119	0	T	C	TCT	G	TCC	S	nonsynonymous
PVX_000685	Pv_Sal1_chr03	154125	0	T	A	TCT	G	TCA	S	nonsynonymous
PVX_000685	Pv_Sal1_chr03	154127	2	G	T	TGT	G	TTT	F	nonsynonymous
PVX_000685	Pv_Sal1_chr03	154133	2	A	G	TAA	G	TGA	F	nonsynonymous
PVX_000685	Pv_Sal1_chr03	154135	1	C	T	CTT	G	TTT	F	nonsynonymous
PVX_000685	Pv_Sal1_chr03	154136	2	T	C	CTT	G	CCT	P	nonsynonymous
PVX_000685	Pv_Sal1_chr03	154138	1	T	C	TCC	G	CCC	P	nonsynonymous
PVX_000685	Pv_Sal1_chr03	154145	2	G	T	AGT	S	ATT	I	nonsynonymous
PVX_000685	Pv_Sal1_chr03	154151	2	A	G	TAT	S	TGT	C	nonsynonymous
PVX_000685	Pv_Sal1_chr03	154154	2	T	A	ATA	I	AAA	K	nonsynonymous
PVX_000685	Pv_Sal1_chr03	154160	2	C	G	TCT	I	TGT	C	nonsynonymous
PVX_000685	Pv_Sal1_chr03	154216	1	G	A	GTC	V	ATC	I	nonsynonymous
PVX_000685	Pv_Sal1_chr03	154227	0	G	A	TAG	V	TAA	I	nonsynonymous
PVX_000690	Pv_Sal1_chr03	156763	2	C	T	TCA	V	TTA	L	nonsynonymous
PVX_000690	Pv_Sal1_chr03	157123	2	G	T	TGT	V	TTT	F	nonsynonymous
PVX_000690	Pv_Sal1_chr03	157726	2	A	G	CAC	V	CGC	R	nonsynonymous
PVX_000690	Pv_Sal1_chr03	158223	1	G	A	GTC	V	ATC	I	nonsynonymous
PVX_000690	Pv_Sal1_chr03	159443	0	C	T	AAC	N	AAT	N	synonymous
PVX_000695	Pv_Sal1_chr03	160712	0	G	A	AAG	K	AAA	K	synonymous
PVX_000700	Pv_Sal1_chr03	161698	2	T	A	CTA	K	CAA	Q	nonsynonymous
PVX_000710	Pv_Sal1_chr03	169911	1	C	T	CCC	K	TCC	S	nonsynonymous
PVX_000710	Pv_Sal1_chr03	170067	1	A	T	ATT	I	TTT	F	nonsynonymous
PVX_000710	Pv_Sal1_chr03	171881	0	G	A	CAG	I	CAA	Q	nonsynonymous
PVX_000710	Pv_Sal1_chr03	172193	0	A	G	TCA	I	TCG	S	nonsynonymous
PVX_000710	Pv_Sal1_chr03	172549	2	G	T	CGG	R	CTG	L	nonsynonymous
PVX_000710	Pv_Sal1_chr03	173755	2	T	C	ATG	M	ACG	T	nonsynonymous
PVX_000715	Pv_Sal1_chr03	178394	0	A	G	ATA	I	ATG	M	nonsynonymous
PVX_000720	Pv_Sal1_chr03	179613	2	A	C	CAT	I	CCT	P	nonsynonymous
PVX_000720	Pv_Sal1_chr03	179810	1	A	G	ACA	T	GCA	A	nonsynonymous
PVX_000720	Pv_Sal1_chr03	180019	0	C	G	ACC	T	ACG	T	synonymous
PVX_000730	Pv_Sal1_chr03	183386	2	C	T	TCA	T	TTA	L	nonsynonymous
PVX_000730	Pv_Sal1_chr03	183390	0	T	A	GCT	A	GCA	A	synonymous
PVX_000730	Pv_Sal1_chr03	183401	2	T	G	TTA	A	TGA	A	synonymous
PVX_000735	Pv_Sal1_chr03	187667	0	C	T	AGC	S	AGT	S	synonymous
PVX_000735	Pv_Sal1_chr03	187710	1	C	T	CGG	R	TGG	W	nonsynonymous
PVX_000735	Pv_Sal1_chr03	187932	1	G	A	GAT	D	AAT	N	nonsynonymous
PVX_000735	Pv_Sal1_chr03	188572	2	G	A	TGG	D	TAG	N	nonsynonymous
PVX_000735	Pv_Sal1_chr03	189430	2	A	G	TAT	D	TGT	C	nonsynonymous
PVX_000745	Pv_Sal1_chr03	195044	2	A	G	CAA	D	CGA	R	nonsynonymous
PVX_000745	Pv_Sal1_chr03	195338	1	C	T	CTT	D	TTT	F	nonsynonymous
PVX_000745	Pv_Sal1_chr03	196340	1	A	G	AGA	R	GGA	G	nonsynonymous
PVX_000745	Pv_Sal1_chr03	197224	0	C	T	TGC	R	TGT	C	nonsynonymous
PVX_000745	Pv_Sal1_chr03	197226	2	T	C	ATG	M	ACG	T	nonsynonymous
PVX_000745	Pv_Sal1_chr03	197227	0	G	A	ATG	M	ATA	I	nonsynonymous
PVX_000745	Pv_Sal1_chr03	197229	2	T	C	TTC	M	TCC	S	nonsynonymous
PVX_000745	Pv_Sal1_chr03	197497	0	A	C	TAA	M	TAC	Y	nonsynonymous
PVX_000745	Pv_Sal1_chr03	197679	2	G	A	TGG	M	TAG	Y	nonsynonymous
PVX_000745	Pv_Sal1_chr03	198042	2	A	T	CAC	M	CTC	L	nonsynonymous
PVX_000750	Pv_Sal1_chr03	199621	0	T	A	GCT	A	GCA	A	synonymous
PVX_000750	Pv_Sal1_chr03	199887	2	G	C	GGG	G	GCG	A	nonsynonymous
PVX_000750	Pv_Sal1_chr03	200833	2	T	C	TTG	G	TCG	S	nonsynonymous
PVX_000755	Pv_Sal1_chr03	202800	0	T	G	GCT	A	GCG	A	synonymous
PVX_000755	Pv_Sal1_chr03	202802	2	C	T	CCA	A	CTA	L	nonsynonymous
PVX_000755	Pv_Sal1_chr03	202807	1	A	G	AAT	N	GAT	D	nonsynonymous
PVX_000760	Pv_Sal1_chr03	205341	2	T	G	GTT	V	GGT	G	nonsynonymous
PVX_000760	Pv_Sal1_chr03	206419	1	G	T	GCT	A	TCT	S	nonsynonymous
PVX_000760	Pv_Sal1_chr03	206432	2	A	G	TAT	A	TGT	C	nonsynonymous
PVX_000760	Pv_Sal1_chr03	206464	1	A	G	ATT	I	GTT	V	nonsynonymous
PVX_000760	Pv_Sal1_chr03	206468	2	A	C	TAT	I	TCT	S	nonsynonymous
PVX_000765	Pv_Sal1_chr03	208019	1	T	A	TTC	I	ATC	I	synonymous
PVX_000765	Pv_Sal1_chr03	208020	2	T	A	TTC	I	TAC	Y	nonsynonymous
PVX_000765	Pv_Sal1_chr03	208394	1	A	T	ATT	I	TTT	F	nonsynonymous
PVX_000765	Pv_Sal1_chr03	208711	0	T	G	TCT	I	TCG	S	nonsynonymous
PVX_000765	Pv_Sal1_chr03	209821	0	G	A	TTG	I	TTA	L	nonsynonymous
PVX_000765	Pv_Sal1_chr03	210276	2	T	G	CTC	I	CGC	R	nonsynonymous
PVX_000765	Pv_Sal1_chr03	210279	2	C	T	GCG	A	GTG	V	nonsynonymous
PVX_000765	Pv_Sal1_chr03	210289	0	G	T	TCG	A	TCT	S	nonsynonymous
PVX_000765	Pv_Sal1_chr03	210292	0	T	C	CGT	A	CGC	R	nonsynonymous
PVX_000765	Pv_Sal1_chr03	210302	1	A	G	ACG	T	GCG	A	nonsynonymous
PVX_000765	Pv_Sal1_chr03	210311	1	G	C	GCT	A	CCT	P	nonsynonymous
PVX_000765	Pv_Sal1_chr03	210403	0	A	C	ATA	I	ATC	I	synonymous
PVX_000765	Pv_Sal1_chr03	210404	1	A	G	ACA	T	GCA	A	nonsynonymous
PVX_000765	Pv_Sal1_chr03	210407	1	C	A	CAG	T	AAG	K	nonsynonymous
PVX_000765	Pv_Sal1_chr03	210410	1	T	A	TTG	T	ATG	M	nonsynonymous
PVX_000765	Pv_Sal1_chr03	211069	0	G	C	CTG	T	CTC	L	nonsynonymous
PVX_000770	Pv_Sal1_chr03	214048	2	G	A	TGG	T	TAG	L	nonsynonymous
PVX_000775	Pv_Sal1_chr03	215345	2	C	A	CCA	T	CAA	Q	nonsynonymous
PVX_000775	Pv_Sal1_chr03	216121	1	C	T	CTC	T	TTC	F	nonsynonymous
PVX_000780	Pv_Sal1_chr03	218130	2	T	G	GTG	V	GGG	G	nonsynonymous
PVX_000780	Pv_Sal1_chr03	218607	2	G	T	AGC	S	ATC	I	nonsynonymous
PVX_000780	Pv_Sal1_chr03	218633	1	G	A	GTC	V	ATC	I	nonsynonymous
PVX_000780	Pv_Sal1_chr03	218684	1	C	A	CAC	V	AAC	N	nonsynonymous
PVX_000780	Pv_Sal1_chr03	219874	0	T	C	GGT	G	GGC	G	synonymous
PVX_000780	Pv_Sal1_chr03	220970	1	A	G	ACC	T	GCC	A	nonsynonymous
PVX_000780	Pv_Sal1_chr03	221021	1	A	G	ATG	M	GTG	V	nonsynonymous
PVX_000785	Pv_Sal1_chr03	221843	1	A	G	ATC	I	GTC	V	nonsynonymous
PVX_000785	Pv_Sal1_chr03	221887	0	C	T	TTC	I	TTT	F	nonsynonymous
PVX_000785	Pv_Sal1_chr03	222451	0	A	C	GAA	E	GAC	D	nonsynonymous
PVX_000785	Pv_Sal1_chr03	222456	2	T	C	GTC	V	GCC	A	nonsynonymous
PVX_000785	Pv_Sal1_chr03	222772	0	C	T	GTC	V	GTT	V	synonymous
PVX_000785	Pv_Sal1_chr03	223136	1	G	T	GCC	A	TCC	S	nonsynonymous
PVX_000790	Pv_Sal1_chr03	225025	1	T	A	TTT	A	ATT	I	nonsynonymous
PVX_000790	Pv_Sal1_chr03	225088	1	T	C	TAA	A	CAA	Q	nonsynonymous
PVX_000795	Pv_Sal1_chr03	227420	2	C	T	TCG	A	TTG	L	nonsynonymous
PVX_000795	Pv_Sal1_chr03	227423	2	T	A	GTT	V	GAT	D	nonsynonymous
PVX_000795	Pv_Sal1_chr03	227426	2	A	G	GAT	D	GGT	G	nonsynonymous
PVX_000795	Pv_Sal1_chr03	227531	2	A	T	GAT	D	GTT	V	nonsynonymous
PVX_000795	Pv_Sal1_chr03	227534	2	C	G	GCT	A	GGT	G	nonsynonymous
PVX_000795	Pv_Sal1_chr03	227537	2	G	A	CGC	A	CAC	H	nonsynonymous
PVX_000795	Pv_Sal1_chr03	227538	0	C	G	CGC	A	CGG	R	nonsynonymous
PVX_000795	Pv_Sal1_chr03	227546	2	C	G	GCT	A	GGT	G	nonsynonymous
PVX_000795	Pv_Sal1_chr03	227549	2	G	A	CGC	A	CAC	H	nonsynonymous
PVX_000795	Pv_Sal1_chr03	227550	0	C	G	CGC	A	CGG	R	nonsynonymous
PVX_000795	Pv_Sal1_chr03	227552	2	G	T	TGG	A	TTG	L	nonsynonymous
PVX_000795	Pv_Sal1_chr03	227564	2	G	T	TGG	A	TTG	L	nonsynonymous
PVX_000795	Pv_Sal1_chr03	227565	0	G	A	TGG	A	TGA	L	nonsynonymous
PVX_000795	Pv_Sal1_chr03	227566	1	G	A	GAT	D	AAT	N	nonsynonymous
PVX_000795	Pv_Sal1_chr03	230008	1	T	C	TTT	D	CTT	L	nonsynonymous
PVX_000795	Pv_Sal1_chr03	230416	1	A	G	ACG	T	GCG	A	nonsynonymous
PVX_000795	Pv_Sal1_chr03	230939	2	T	G	TTG	T	TGG	W	nonsynonymous
PVX_000795	Pv_Sal1_chr03	230946	0	T	A	TGT	T	TGA	W	nonsynonymous
PVX_000795	Pv_Sal1_chr03	230948	2	C	A	GCA	A	GAA	E	nonsynonymous
PVX_000795	Pv_Sal1_chr03	230951	2	A	C	GAG	E	GCG	A	nonsynonymous
PVX_000795	Pv_Sal1_chr03	230954	2	G	T	TGG	E	TTG	L	nonsynonymous
PVX_000795	Pv_Sal1_chr03	230960	2	A	G	TAT	E	TGT	C	nonsynonymous
PVX_000795	Pv_Sal1_chr03	230961	0	T	C	TAT	E	TAC	Y	nonsynonymous
PVX_000795	Pv_Sal1_chr03	230991	0	G	A	CTG	E	CTA	L	nonsynonymous
PVX_000795	Pv_Sal1_chr03	231546	0	C	T	TTC	E	TTT	F	nonsynonymous
PVX_000795	Pv_Sal1_chr03	232622	2	C	T	GCG	A	GTG	V	nonsynonymous
PVX_000795	Pv_Sal1_chr03	233062	1	A	G	ACA	T	GCA	A	nonsynonymous
PVX_000795	Pv_Sal1_chr03	233092	1	T	A	TAA	T	AAA	K	nonsynonymous
PVX_000795	Pv_Sal1_chr03	233094	0	A	G	TAA	T	TAG	K	nonsynonymous
PVX_000795	Pv_Sal1_chr03	233095	1	C	G	CGA	T	GGA	G	nonsynonymous
PVX_000795	Pv_Sal1_chr03	233101	1	T	C	TAA	T	CAA	Q	nonsynonymous
PVX_000795	Pv_Sal1_chr03	233119	1	C	G	CCA	T	GCA	A	nonsynonymous
PVX_000800	Pv_Sal1_chr03	235821	2	T	A	ATA	I	AAA	K	nonsynonymous
PVX_000800	Pv_Sal1_chr03	235827	2	T	A	ATA	I	AAA	K	nonsynonymous
PVX_000800	Pv_Sal1_chr03	235965	2	C	T	CCA	I	CTA	L	nonsynonymous
PVX_000800	Pv_Sal1_chr03	235981	0	G	C	CTG	I	CTC	L	nonsynonymous
PVX_000810	Pv_Sal1_chr03	242067	2	T	C	CTA	I	CCA	P	nonsynonymous
PVX_000810	Pv_Sal1_chr03	242089	0	G	A	CAG	I	CAA	Q	nonsynonymous
PVX_000810	Pv_Sal1_chr03	242106	2	G	C	AGG	R	ACG	T	nonsynonymous
PVX_000810	Pv_Sal1_chr03	242108	1	A	C	AGA	R	CGA	R	synonymous
PVX_000810	Pv_Sal1_chr03	242109	2	G	C	AGA	R	ACA	T	nonsynonymous
PVX_000810	Pv_Sal1_chr03	242110	0	A	G	AGA	R	AGG	R	synonymous
PVX_000810	Pv_Sal1_chr03	242112	2	G	A	CGG	R	CAG	Q	nonsynonymous
PVX_000810	Pv_Sal1_chr03	242113	0	G	C	CGG	R	CGC	R	synonymous
PVX_000810	Pv_Sal1_chr03	242114	1	A	C	ACA	T	CCA	P	nonsynonymous
PVX_000810	Pv_Sal1_chr03	242115	2	C	T	ACA	T	ATA	I	nonsynonymous
PVX_000810	Pv_Sal1_chr03	242116	0	A	G	ACA	T	ACG	T	synonymous
PVX_000810	Pv_Sal1_chr03	242118	2	C	G	GCG	A	GGG	G	nonsynonymous
PVX_000810	Pv_Sal1_chr03	242122	0	A	G	CAA	A	CAG	Q	nonsynonymous
PVX_000810	Pv_Sal1_chr03	242127	2	C	T	CCA	A	CTA	L	nonsynonymous
PVX_000810	Pv_Sal1_chr03	242539	2	C	T	CCT	A	CTT	L	nonsynonymous
PVX_000810	Pv_Sal1_chr03	242545	2	A	G	TAG	A	TGG	W	nonsynonymous
PVX_000810	Pv_Sal1_chr03	243524	0	A	C	CGA	A	CGC	R	nonsynonymous
PVX_000810	Pv_Sal1_chr03	244609	0	G	A	ACG	T	ACA	T	synonymous
PVX_000810	Pv_Sal1_chr03	244615	0	A	G	AGA	R	AGG	R	synonymous
PVX_000810	Pv_Sal1_chr03	244620	2	T	C	GTC	V	GCC	A	nonsynonymous
PVX_000815	Pv_Sal1_chr03	246502	1	C	A	CGG	R	AGG	R	synonymous
PVX_000815	Pv_Sal1_chr03	246518	2	G	A	AGC	S	AAC	N	nonsynonymous
PVX_000815	Pv_Sal1_chr03	246519	0	C	T	AGC	S	AGT	S	synonymous
PVX_000815	Pv_Sal1_chr03	246520	1	G	C	GGG	G	CGG	R	nonsynonymous
PVX_000815	Pv_Sal1_chr03	246523	1	T	C	TGA	G	CGA	R	nonsynonymous
PVX_000815	Pv_Sal1_chr03	246570	0	C	A	AGC	S	AGA	R	nonsynonymous
PVX_000815	Pv_Sal1_chr03	246587	2	C	T	GCG	A	GTG	V	nonsynonymous
PVX_000815	Pv_Sal1_chr03	246588	0	G	C	GCG	A	GCC	A	synonymous
PVX_000815	Pv_Sal1_chr03	246591	0	T	C	GGT	G	GGC	G	synonymous
PVX_000815	Pv_Sal1_chr03	247569	0	C	T	CTC	G	CTT	L	nonsynonymous
PVX_000815	Pv_Sal1_chr03	247663	1	T	C	TCA	G	CCA	P	nonsynonymous
PVX_000815	Pv_Sal1_chr03	247688	2	G	T	TGG	G	TTG	L	nonsynonymous
PVX_000815	Pv_Sal1_chr03	247706	2	T	C	TTG	G	TCG	S	nonsynonymous
PVX_000815	Pv_Sal1_chr03	248655	0	G	A	TAG	G	TAA	S	nonsynonymous
PVX_000820	Pv_Sal1_chr03	253137	2	A	G	AAA	K	AGA	R	nonsynonymous
PVX_000820	Pv_Sal1_chr03	253139	1	G	A	GTT	V	ATT	I	nonsynonymous
PVX_000820	Pv_Sal1_chr03	253910	1	A	T	ACT	T	TCT	S	nonsynonymous
PVX_000820	Pv_Sal1_chr03	253990	0	T	C	AGT	S	AGC	S	synonymous
PVX_000820	Pv_Sal1_chr03	254157	2	C	A	GCA	A	GAA	E	nonsynonymous
PVX_000820	Pv_Sal1_chr03	254181	2	C	A	GCG	A	GAG	E	nonsynonymous
PVX_000820	Pv_Sal1_chr03	254529	2	A	C	GAT	D	GCT	A	nonsynonymous
PVX_000820	Pv_Sal1_chr03	254767	0	C	T	AAC	N	AAT	N	synonymous
PVX_000820	Pv_Sal1_chr03	254980	0	T	C	AGT	S	AGC	S	synonymous
PVX_000820	Pv_Sal1_chr03	254986	0	C	G	ATC	I	ATG	M	nonsynonymous
PVX_000820	Pv_Sal1_chr03	254995	0	C	T	AGC	S	AGT	S	synonymous
PVX_000820	Pv_Sal1_chr03	255001	0	C	G	ATC	I	ATG	M	nonsynonymous
PVX_000820	Pv_Sal1_chr03	255016	0	C	G	ATC	I	ATG	M	nonsynonymous
PVX_000820	Pv_Sal1_chr03	255404	1	G	A	GCG	A	ACG	T	nonsynonymous
PVX_000820	Pv_Sal1_chr03	255433	0	T	C	GGT	G	GGC	G	synonymous
PVX_000820	Pv_Sal1_chr03	255440	1	A	G	ACG	T	GCG	A	nonsynonymous
PVX_000820	Pv_Sal1_chr03	255441	2	C	A	ACG	T	AAG	K	nonsynonymous
PVX_000820	Pv_Sal1_chr03	255446	1	G	A	GGC	G	AGC	S	nonsynonymous
PVX_000825	Pv_Sal1_chr03	257020	2	T	C	GTG	V	GCG	A	nonsynonymous
PVX_000825	Pv_Sal1_chr03	257025	1	G	A	GTC	V	ATC	I	nonsynonymous
PVX_000825	Pv_Sal1_chr03	257026	2	T	C	GTC	V	GCC	A	nonsynonymous
PVX_000825	Pv_Sal1_chr03	257368	2	T	C	ATA	I	ACA	T	nonsynonymous
PVX_000825	Pv_Sal1_chr03	257482	2	T	G	TTA	I	TGA	T	nonsynonymous
PVX_000825	Pv_Sal1_chr03	257835	1	G	A	GTA	V	ATA	I	nonsynonymous
PVX_000825	Pv_Sal1_chr03	257836	2	T	C	GTA	V	GCA	A	nonsynonymous
PVX_000825	Pv_Sal1_chr03	257837	0	A	T	GTA	V	GTT	V	synonymous
PVX_000825	Pv_Sal1_chr03	257853	1	G	A	GTA	V	ATA	I	nonsynonymous
PVX_000825	Pv_Sal1_chr03	257854	2	T	C	GTA	V	GCA	A	nonsynonymous
PVX_000825	Pv_Sal1_chr03	257855	0	A	T	GTA	V	GTT	V	synonymous
PVX_000825	Pv_Sal1_chr03	258164	2	G	A	CGC	V	CAC	H	nonsynonymous
PVX_000825	Pv_Sal1_chr03	258167	2	T	A	CTC	V	CAC	H	nonsynonymous
PVX_000825	Pv_Sal1_chr03	258181	1	T	C	TCC	V	CCC	P	nonsynonymous
PVX_000830	Pv_Sal1_chr03	261781	1	A	G	ACC	T	GCC	A	nonsynonymous
PVX_000835	Pv_Sal1_chr03	262452	2	A	C	AAA	K	ACA	T	nonsynonymous
PVX_000835	Pv_Sal1_chr03	262455	2	G	C	TGG	K	TCG	S	nonsynonymous
PVX_000835	Pv_Sal1_chr03	262457	1	G	A	GCG	A	ACG	T	nonsynonymous
PVX_000835	Pv_Sal1_chr03	262460	1	T	A	TCA	A	ACA	T	nonsynonymous
PVX_000835	Pv_Sal1_chr03	262461	2	C	A	TCA	A	TAA	T	nonsynonymous
PVX_000835	Pv_Sal1_chr03	262464	2	C	A	ACA	T	AAA	K	nonsynonymous
PVX_000835	Pv_Sal1_chr03	262492	0	A	G	GCA	A	GCG	A	synonymous
PVX_000840	Pv_Sal1_chr03	265269	1	A	C	AAT	N	CAT	H	nonsynonymous
PVX_000840	Pv_Sal1_chr03	266600	0	G	A	AAG	K	AAA	K	synonymous
PVX_000840	Pv_Sal1_chr03	267119	0	G	C	GCG	A	GCC	A	synonymous
PVX_000840	Pv_Sal1_chr03	267443	0	T	G	TCT	A	TCG	S	nonsynonymous
PVX_000840	Pv_Sal1_chr03	267878	0	A	G	GAA	E	GAG	E	synonymous
PVX_000845	Pv_Sal1_chr03	271298	1	A	G	ATG	M	GTG	V	nonsynonymous
PVX_000845	Pv_Sal1_chr03	271518	2	A	G	CAT	M	CGT	R	nonsynonymous
PVX_000845	Pv_Sal1_chr03	271520	1	G	A	GCC	A	ACC	T	nonsynonymous
PVX_000845	Pv_Sal1_chr03	271527	2	A	T	TAC	A	TTC	F	nonsynonymous
PVX_000845	Pv_Sal1_chr03	271529	1	T	G	TTC	A	GTC	V	nonsynonymous
PVX_000845	Pv_Sal1_chr03	271530	2	T	G	TTC	A	TGC	C	nonsynonymous
PVX_000845	Pv_Sal1_chr03	271531	0	C	T	TTC	A	TTT	F	nonsynonymous
PVX_000845	Pv_Sal1_chr03	271575	2	T	C	ATC	I	ACC	T	nonsynonymous
PVX_000845	Pv_Sal1_chr03	271590	2	A	G	CAT	I	CGT	R	nonsynonymous
PVX_000845	Pv_Sal1_chr03	271592	1	G	A	GTC	V	ATC	I	nonsynonymous
PVX_000845	Pv_Sal1_chr03	271597	0	T	C	TGT	V	TGC	C	nonsynonymous
PVX_000845	Pv_Sal1_chr03	271634	1	C	T	CAC	V	TAC	Y	nonsynonymous
PVX_000845	Pv_Sal1_chr03	271635	2	A	T	CAC	V	CTC	L	nonsynonymous
PVX_000845	Pv_Sal1_chr03	271646	1	G	A	GCC	A	ACC	T	nonsynonymous
PVX_000845	Pv_Sal1_chr03	271652	1	C	T	CTC	A	TTC	F	nonsynonymous
PVX_000845	Pv_Sal1_chr03	271653	2	T	A	CTC	A	CAC	H	nonsynonymous
PVX_000845	Pv_Sal1_chr03	271663	0	T	A	CGT	A	CGA	R	nonsynonymous
PVX_000845	Pv_Sal1_chr03	271664	1	G	A	GCC	A	ACC	T	nonsynonymous
PVX_000845	Pv_Sal1_chr03	271665	2	C	T	GCC	A	GTC	V	nonsynonymous
PVX_000845	Pv_Sal1_chr03	271670	1	C	T	CTC	A	TTC	F	nonsynonymous
PVX_000845	Pv_Sal1_chr03	271686	2	A	G	TAC	A	TGC	C	nonsynonymous
PVX_000845	Pv_Sal1_chr03	271695	2	G	A	CGT	A	CAT	H	nonsynonymous
PVX_000850	Pv_Sal1_chr03	272817	0	G	A	CAG	A	CAA	Q	nonsynonymous
PVX_000850	Pv_Sal1_chr03	274773	0	G	A	CCG	A	CCA	P	nonsynonymous
PVX_000855	Pv_Sal1_chr03	275300	2	C	A	CCG	A	CAG	Q	nonsynonymous
PVX_000855	Pv_Sal1_chr03	275840	2	T	C	TTT	A	TCT	S	nonsynonymous
PVX_000855	Pv_Sal1_chr03	275933	2	G	C	GGC	G	GCC	A	nonsynonymous
PVX_000855	Pv_Sal1_chr03	276437	2	T	G	CTG	G	CGG	R	nonsynonymous
PVX_000855	Pv_Sal1_chr03	276694	1	G	T	GGC	G	TGC	C	nonsynonymous
PVX_000855	Pv_Sal1_chr03	277663	1	C	T	CCC	G	TCC	S	nonsynonymous
PVX_000855	Pv_Sal1_chr03	277664	2	C	T	CCC	G	CTC	L	nonsynonymous
PVX_000855	Pv_Sal1_chr03	277985	2	G	A	GGT	G	GAT	D	nonsynonymous
PVX_000855	Pv_Sal1_chr03	278707	1	C	T	CTT	G	TTT	F	nonsynonymous
PVX_000855	Pv_Sal1_chr03	279784	1	C	A	CAA	G	AAA	K	nonsynonymous
PVX_000855	Pv_Sal1_chr03	279789	0	G	C	ATG	M	ATC	I	nonsynonymous
PVX_000860	Pv_Sal1_chr03	282934	1	C	A	CAC	M	AAC	N	nonsynonymous
PVX_000860	Pv_Sal1_chr03	283414	1	G	A	GCA	A	ACA	T	nonsynonymous
PVX_000860	Pv_Sal1_chr03	283506	0	T	C	ACT	T	ACC	T	synonymous
PVX_000860	Pv_Sal1_chr03	283991	2	C	T	CCG	T	CTG	L	nonsynonymous
PVX_000860	Pv_Sal1_chr03	284002	1	C	T	CGC	T	TGC	C	nonsynonymous
PVX_000860	Pv_Sal1_chr03	284013	0	T	C	GCT	A	GCC	A	synonymous
PVX_000860	Pv_Sal1_chr03	284015	2	T	C	GTT	V	GCT	A	nonsynonymous
PVX_000860	Pv_Sal1_chr03	284182	1	C	T	CGG	R	TGG	W	nonsynonymous
PVX_000860	Pv_Sal1_chr03	284366	2	T	C	GTA	V	GCA	A	nonsynonymous
PVX_000860	Pv_Sal1_chr03	284952	0	G	A	GCG	A	GCA	A	synonymous
PVX_000860	Pv_Sal1_chr03	284966	2	C	T	GCA	A	GTA	V	nonsynonymous
PVX_000860	Pv_Sal1_chr03	285046	1	G	C	GTC	V	CTC	L	nonsynonymous
PVX_000860	Pv_Sal1_chr03	286511	2	A	T	CAT	V	CTT	L	nonsynonymous
PVX_000860	Pv_Sal1_chr03	287198	0	C	G	CGC	V	CGG	R	nonsynonymous
PVX_000860	Pv_Sal1_chr03	287236	2	C	A	ACG	T	AAG	K	nonsynonymous
PVX_000865	Pv_Sal1_chr03	288618	2	G	A	GGC	G	GAC	D	nonsynonymous
PVX_000865	Pv_Sal1_chr03	288843	2	C	T	ACC	T	ATC	I	nonsynonymous
PVX_000865	Pv_Sal1_chr03	289019	1	G	A	GCT	A	ACT	T	nonsynonymous
PVX_000865	Pv_Sal1_chr03	289933	0	G	A	AAG	K	AAA	K	synonymous
PVX_000865	Pv_Sal1_chr03	290009	1	T	A	TAG	K	AAG	K	synonymous
PVX_000865	Pv_Sal1_chr03	290915	1	G	A	GTC	V	ATC	I	nonsynonymous
PVX_000865	Pv_Sal1_chr03	290960	1	T	G	TTG	V	GTG	V	synonymous
PVX_000865	Pv_Sal1_chr03	290965	0	C	A	ACC	T	ACA	T	synonymous
PVX_000865	Pv_Sal1_chr03	291373	0	C	T	TTC	T	TTT	F	nonsynonymous
PVX_000870	Pv_Sal1_chr03	294197	0	C	T	CGC	T	CGT	R	nonsynonymous
PVX_000870	Pv_Sal1_chr03	294198	1	T	A	TGT	T	AGT	S	nonsynonymous
PVX_000870	Pv_Sal1_chr03	294206	0	T	C	CAT	T	CAC	H	nonsynonymous
PVX_000880	Pv_Sal1_chr03	300602	2	G	A	TGG	T	TAG	H	nonsynonymous
PVX_000885	Pv_Sal1_chr03	302450	0	C	T	TCC	T	TCT	S	nonsynonymous
PVX_000885	Pv_Sal1_chr03	302498	0	G	T	TTG	T	TTT	F	nonsynonymous
PVX_000885	Pv_Sal1_chr03	302736	0	C	T	TGC	T	TGT	C	nonsynonymous
PVX_000885	Pv_Sal1_chr03	303127	0	T	G	ATT	I	ATG	M	nonsynonymous
PVX_000890	Pv_Sal1_chr03	303452	0	T	G	GAT	D	GAG	E	nonsynonymous
PVX_000890	Pv_Sal1_chr03	303549	1	G	A	GCA	A	ACA	T	nonsynonymous
PVX_000900	Pv_Sal1_chr03	309304	1	T	C	TTT	A	CTT	L	nonsynonymous
PVX_000900	Pv_Sal1_chr03	309982	1	C	G	CAA	A	GAA	E	nonsynonymous
PVX_000900	Pv_Sal1_chr03	312047	2	G	C	CGG	R	CCG	P	nonsynonymous
PVX_000900	Pv_Sal1_chr03	312928	1	C	T	CGG	R	TGG	W	nonsynonymous
PVX_000900	Pv_Sal1_chr03	313943	2	T	G	GTC	V	GGC	G	nonsynonymous
PVX_000900	Pv_Sal1_chr03	313944	0	C	G	GTC	V	GTG	V	synonymous
PVX_000900	Pv_Sal1_chr03	313957	1	C	G	CTC	V	GTC	V	synonymous
PVX_000900	Pv_Sal1_chr03	313958	2	T	G	CTC	V	CGC	R	nonsynonymous
PVX_000900	Pv_Sal1_chr03	313959	0	C	G	CTC	V	CTG	L	nonsynonymous
PVX_000900	Pv_Sal1_chr03	313972	1	G	C	GGG	G	CGG	R	nonsynonymous
PVX_000900	Pv_Sal1_chr03	313973	2	G	T	GGG	G	GTG	V	nonsynonymous
PVX_000900	Pv_Sal1_chr03	313974	0	G	C	GGG	G	GGC	G	synonymous
PVX_000900	Pv_Sal1_chr03	314219	2	T	C	GTT	V	GCT	A	nonsynonymous
PVX_000900	Pv_Sal1_chr03	314224	1	A	T	AGT	S	TGT	C	nonsynonymous
PVX_000900	Pv_Sal1_chr03	315396	1	A	G	ACT	T	GCT	A	nonsynonymous
PVX_000900	Pv_Sal1_chr03	315410	0	C	G	AGC	S	AGG	R	nonsynonymous
PVX_000905	Pv_Sal1_chr03	316900	1	T	A	TGG	S	AGG	R	nonsynonymous
PVX_000905	Pv_Sal1_chr03	316901	2	G	A	TGG	S	TAG	R	nonsynonymous
PVX_000905	Pv_Sal1_chr03	316915	1	T	C	TGG	S	CGG	R	nonsynonymous
PVX_000905	Pv_Sal1_chr03	316918	1	C	T	CGG	R	TGG	W	nonsynonymous
PVX_000905	Pv_Sal1_chr03	316924	1	T	C	TGG	R	CGG	R	synonymous
PVX_000905	Pv_Sal1_chr03	317618	0	G	C	AGG	R	AGC	S	nonsynonymous
PVX_000905	Pv_Sal1_chr03	318173	1	C	T	CGC	R	TGC	C	nonsynonymous
PVX_000920	Pv_Sal1_chr03	327326	2	T	A	CTG	R	CAG	Q	nonsynonymous
PVX_000920	Pv_Sal1_chr03	328422	0	G	A	GTG	V	GTA	V	synonymous
PVX_000920	Pv_Sal1_chr03	328533	0	C	T	AGC	S	AGT	S	synonymous
PVX_000920	Pv_Sal1_chr03	328898	2	A	G	GAT	D	GGT	G	nonsynonymous
PVX_000920	Pv_Sal1_chr03	328968	0	T	A	CTT	D	CTA	L	nonsynonymous
PVX_000920	Pv_Sal1_chr03	329705	2	G	A	TGA	D	TAA	L	nonsynonymous
PVX_000920	Pv_Sal1_chr03	329708	2	G	C	GGT	G	GCT	A	nonsynonymous
PVX_000920	Pv_Sal1_chr03	330270	2	C	A	GCA	A	GAA	E	nonsynonymous
PVX_000925	Pv_Sal1_chr03	330585	1	G	C	GAG	E	CAG	Q	nonsynonymous
PVX_000925	Pv_Sal1_chr03	330589	2	T	C	CTT	E	CCT	P	nonsynonymous
PVX_000925	Pv_Sal1_chr03	333150	0	T	G	GAT	D	GAG	E	nonsynonymous
PVX_000925	Pv_Sal1_chr03	333173	2	A	C	CAG	D	CCG	P	nonsynonymous
PVX_000935	Pv_Sal1_chr03	339205	2	G	C	AGA	R	ACA	T	nonsynonymous
PVX_000935	Pv_Sal1_chr03	339817	2	G	A	AGA	R	AAA	K	nonsynonymous
PVX_000940	Pv_Sal1_chr03	341564	2	G	A	TGG	R	TAG	K	nonsynonymous
PVX_000940	Pv_Sal1_chr03	341867	2	A	G	GAG	E	GGG	G	nonsynonymous
PVX_000940	Pv_Sal1_chr03	341992	1	T	G	TCT	E	GCT	A	nonsynonymous
PVX_000940	Pv_Sal1_chr03	342330	0	G	A	AAG	K	AAA	K	synonymous
PVX_000940	Pv_Sal1_chr03	343390	1	T	C	TAC	K	CAC	H	nonsynonymous
PVX_000945	Pv_Sal1_chr03	346658	2	A	C	AAG	K	ACG	T	nonsynonymous
PVX_000945	Pv_Sal1_chr03	346683	0	A	G	GTA	V	GTG	V	synonymous
PVX_000945	Pv_Sal1_chr03	346684	1	G	A	GTG	V	ATG	M	nonsynonymous
PVX_000945	Pv_Sal1_chr03	346692	0	G	T	AAG	K	AAT	N	nonsynonymous
PVX_000945	Pv_Sal1_chr03	347068	0	G	A	GTG	V	GTA	V	synonymous
PVX_000945	Pv_Sal1_chr03	347710	0	G	A	GGG	G	GGA	G	synonymous
PVX_000950	Pv_Sal1_chr03	349843	0	A	G	CAA	G	CAG	Q	nonsynonymous
PVX_000950	Pv_Sal1_chr03	350290	0	C	T	TGC	G	TGT	C	nonsynonymous
PVX_000955	Pv_Sal1_chr03	354058	1	G	T	GGT	G	TGT	C	nonsynonymous
PVX_000955	Pv_Sal1_chr03	354077	2	A	G	TAT	G	TGT	C	nonsynonymous
PVX_000955	Pv_Sal1_chr03	354313	1	C	T	CAC	G	TAC	Y	nonsynonymous
PVX_000955	Pv_Sal1_chr03	354314	2	A	T	CAC	G	CTC	L	nonsynonymous
PVX_000955	Pv_Sal1_chr03	354315	0	C	T	CAC	G	CAT	H	nonsynonymous
PVX_000955	Pv_Sal1_chr03	354317	2	T	C	TTC	G	TCC	S	nonsynonymous
PVX_000955	Pv_Sal1_chr03	354321	0	T	C	AAT	N	AAC	N	synonymous
PVX_000955	Pv_Sal1_chr03	354322	1	T	A	TTT	N	ATT	I	nonsynonymous
PVX_000955	Pv_Sal1_chr03	354336	0	T	C	CAT	N	CAC	H	nonsynonymous
PVX_000955	Pv_Sal1_chr03	354346	1	A	G	AAT	N	GAT	D	nonsynonymous
PVX_000955	Pv_Sal1_chr03	354900	0	G	C	TAG	N	TAC	Y	nonsynonymous
PVX_000955	Pv_Sal1_chr03	356086	1	C	G	CTG	N	GTG	V	nonsynonymous
PVX_000955	Pv_Sal1_chr03	356483	2	T	C	GTC	V	GCC	A	nonsynonymous
PVX_000955	Pv_Sal1_chr03	356846	2	G	T	TGC	V	TTC	F	nonsynonymous
PVX_000955	Pv_Sal1_chr03	357012	0	G	A	ACG	T	ACA	T	synonymous
PVX_000955	Pv_Sal1_chr03	357014	2	G	T	TGG	T	TTG	L	nonsynonymous
PVX_000955	Pv_Sal1_chr03	357015	0	G	C	TGG	T	TGC	C	nonsynonymous
PVX_000955	Pv_Sal1_chr03	357022	1	T	G	TCT	T	GCT	A	nonsynonymous
PVX_000955	Pv_Sal1_chr03	357034	1	C	T	CGC	T	TGC	C	nonsynonymous
PVX_000955	Pv_Sal1_chr03	357168	0	A	G	GCA	A	GCG	A	synonymous
PVX_000955	Pv_Sal1_chr03	357257	2	C	T	ACC	T	ATC	I	nonsynonymous
PVX_000955	Pv_Sal1_chr03	357693	0	G	T	CGG	R	CGT	R	synonymous
PVX_000955	Pv_Sal1_chr03	358716	0	T	C	TGT	R	TGC	C	nonsynonymous
PVX_000955	Pv_Sal1_chr03	358718	2	C	T	TCC	R	TTC	F	nonsynonymous
PVX_000955	Pv_Sal1_chr03	358719	0	C	A	TCC	R	TCA	S	nonsynonymous
PVX_000955	Pv_Sal1_chr03	358720	1	A	G	ACT	T	GCT	A	nonsynonymous
PVX_000955	Pv_Sal1_chr03	359188	1	G	C	GGG	G	CGG	R	nonsynonymous
PVX_000955	Pv_Sal1_chr03	359191	1	T	C	TGG	G	CGG	R	nonsynonymous
PVX_000955	Pv_Sal1_chr03	359192	2	G	T	TGG	G	TTG	L	nonsynonymous
PVX_000955	Pv_Sal1_chr03	359194	1	T	A	TTA	G	ATA	I	nonsynonymous
PVX_000960	Pv_Sal1_chr03	360360	2	G	A	AGA	R	AAA	K	nonsynonymous
PVX_000965	Pv_Sal1_chr03	364013	0	T	C	ACT	T	ACC	T	synonymous
PVX_000970	Pv_Sal1_chr03	365558	0	T	C	CCT	T	CCC	P	nonsynonymous
PVX_000970	Pv_Sal1_chr03	365573	0	C	T	CCC	T	CCT	P	nonsynonymous
PVX_000970	Pv_Sal1_chr03	365588	0	C	T	CCC	T	CCT	P	nonsynonymous
PVX_000970	Pv_Sal1_chr03	366442	2	T	C	CTT	T	CCT	P	nonsynonymous
PVX_000970	Pv_Sal1_chr03	366456	1	T	C	TTC	T	CTC	L	nonsynonymous
PVX_000970	Pv_Sal1_chr03	366557	0	C	G	GCC	A	GCG	A	synonymous
PVX_000970	Pv_Sal1_chr03	366941	0	A	G	ACA	T	ACG	T	synonymous
PVX_000970	Pv_Sal1_chr03	367480	2	T	C	GTT	V	GCT	A	nonsynonymous
PVX_000970	Pv_Sal1_chr03	367528	2	T	G	GTT	V	GGT	G	nonsynonymous
PVX_000970	Pv_Sal1_chr03	367621	2	C	G	ACA	T	AGA	R	nonsynonymous
PVX_000970	Pv_Sal1_chr03	368216	0	A	T	AAA	K	AAT	N	nonsynonymous
PVX_000970	Pv_Sal1_chr03	368336	0	T	C	CGT	K	CGC	R	nonsynonymous
PVX_000970	Pv_Sal1_chr03	368737	2	C	G	ACC	T	AGC	S	nonsynonymous
PVX_000970	Pv_Sal1_chr03	368807	0	A	T	TTA	T	TTT	F	nonsynonymous
PVX_000970	Pv_Sal1_chr03	369048	1	G	A	GCG	A	ACG	T	nonsynonymous
PVX_000970	Pv_Sal1_chr03	369155	0	T	C	TGT	A	TGC	C	nonsynonymous
PVX_000970	Pv_Sal1_chr03	369560	0	T	C	GAT	D	GAC	D	synonymous
PVX_000970	Pv_Sal1_chr03	370796	0	C	A	CAC	D	CAA	Q	nonsynonymous
PVX_000970	Pv_Sal1_chr03	371477	0	G	A	CCG	D	CCA	P	nonsynonymous
PVX_000970	Pv_Sal1_chr03	371679	1	G	A	GGC	G	AGC	S	nonsynonymous
PVX_000970	Pv_Sal1_chr03	372154	2	C	A	CCA	G	CAA	Q	nonsynonymous
PVX_000970	Pv_Sal1_chr03	372347	0	T	C	AAT	N	AAC	N	synonymous
PVX_000970	Pv_Sal1_chr03	372356	0	C	T	AAC	N	AAT	N	synonymous
PVX_000970	Pv_Sal1_chr03	372365	0	T	C	AAT	N	AAC	N	synonymous
PVX_000970	Pv_Sal1_chr03	372383	0	T	C	AAT	N	AAC	N	synonymous
PVX_000970	Pv_Sal1_chr03	372429	1	G	A	GCC	A	ACC	T	nonsynonymous
PVX_000970	Pv_Sal1_chr03	372438	1	G	A	GCC	A	ACC	T	nonsynonymous
PVX_000970	Pv_Sal1_chr03	372680	0	C	T	TGC	A	TGT	C	nonsynonymous
PVX_000970	Pv_Sal1_chr03	372793	2	T	C	GTT	V	GCT	A	nonsynonymous
PVX_000970	Pv_Sal1_chr03	372798	1	T	G	TGG	V	GGG	G	nonsynonymous
PVX_000970	Pv_Sal1_chr03	373105	2	T	G	GTT	V	GGT	G	nonsynonymous
PVX_000970	Pv_Sal1_chr03	373110	1	G	C	GGG	G	CGG	R	nonsynonymous
PVX_000970	Pv_Sal1_chr03	373115	0	A	G	GAA	E	GAG	E	synonymous
PVX_000970	Pv_Sal1_chr03	373133	0	T	G	CGT	E	CGG	R	nonsynonymous
PVX_000970	Pv_Sal1_chr03	373147	2	G	T	GGT	G	GTT	V	nonsynonymous
PVX_000970	Pv_Sal1_chr03	373161	1	T	G	TTT	G	GTT	V	nonsynonymous
PVX_000970	Pv_Sal1_chr03	373356	1	T	C	TAC	G	CAC	H	nonsynonymous
PVX_000975	Pv_Sal1_chr03	378874	2	G	C	GGT	G	GCT	A	nonsynonymous
PVX_000975	Pv_Sal1_chr03	379132	2	G	C	GGA	G	GCA	A	nonsynonymous
PVX_000975	Pv_Sal1_chr03	379762	2	T	C	TTG	G	TCG	S	nonsynonymous
PVX_000975	Pv_Sal1_chr03	380412	1	C	A	CCC	G	ACC	T	nonsynonymous
PVX_000975	Pv_Sal1_chr03	381549	1	C	T	CCT	G	TCT	S	nonsynonymous
PVX_000975	Pv_Sal1_chr03	382198	2	A	G	TAA	G	TGA	S	nonsynonymous
PVX_000975	Pv_Sal1_chr03	383034	1	G	A	GTG	V	ATG	M	nonsynonymous
PVX_000975	Pv_Sal1_chr03	383318	0	C	A	TGC	V	TGA	M	nonsynonymous
PVX_000975	Pv_Sal1_chr03	383398	2	A	G	GAA	E	GGA	G	nonsynonymous
PVX_000975	Pv_Sal1_chr03	383655	1	T	G	TCT	E	GCT	A	nonsynonymous
PVX_000975	Pv_Sal1_chr03	384214	2	T	C	GTA	V	GCA	A	nonsynonymous
PVX_000975	Pv_Sal1_chr03	384220	2	G	A	TGT	V	TAT	Y	nonsynonymous
PVX_000975	Pv_Sal1_chr03	384529	2	A	C	CAC	V	CCC	P	nonsynonymous
PVX_000975	Pv_Sal1_chr03	384846	1	G	A	GTT	V	ATT	I	nonsynonymous
PVX_000975	Pv_Sal1_chr03	385119	1	A	G	AAA	K	GAA	E	nonsynonymous
PVX_000975	Pv_Sal1_chr03	385125	1	T	G	TCA	K	GCA	A	nonsynonymous
PVX_000975	Pv_Sal1_chr03	385230	1	A	C	AGG	R	CGG	R	synonymous
PVX_000975	Pv_Sal1_chr03	385750	2	T	C	GTG	V	GCG	A	nonsynonymous
PVX_000975	Pv_Sal1_chr03	386297	0	G	A	GTG	V	GTA	V	synonymous
PVX_000975	Pv_Sal1_chr03	386381	0	G	A	AAG	K	AAA	K	synonymous
PVX_000980	Pv_Sal1_chr03	388369	0	C	A	TTC	K	TTA	L	nonsynonymous
PVX_000980	Pv_Sal1_chr03	388376	1	C	T	CTA	K	TTA	L	nonsynonymous
PVX_000980	Pv_Sal1_chr03	388759	0	A	G	GGA	G	GGG	G	synonymous
PVX_000980	Pv_Sal1_chr03	389189	1	C	A	CCC	G	ACC	T	nonsynonymous
PVX_000985	Pv_Sal1_chr03	394706	0	G	A	GAG	E	GAA	E	synonymous
PVX_000985	Pv_Sal1_chr03	394737	1	G	A	GTA	V	ATA	I	nonsynonymous
PVX_000985	Pv_Sal1_chr03	394771	2	C	G	GCC	A	GGC	G	nonsynonymous
PVX_000985	Pv_Sal1_chr03	395091	1	A	G	AAA	K	GAA	E	nonsynonymous
PVX_000985	Pv_Sal1_chr03	395105	0	C	T	GGC	G	GGT	G	synonymous
PVX_000985	Pv_Sal1_chr03	395108	0	A	G	AAA	K	AAG	K	synonymous
PVX_000985	Pv_Sal1_chr03	395123	0	A	G	AAA	K	AAG	K	synonymous
PVX_000985	Pv_Sal1_chr03	395475	1	G	A	GTT	V	ATT	I	nonsynonymous
PVX_000985	Pv_Sal1_chr03	395517	1	G	A	GTA	V	ATA	I	nonsynonymous
PVX_000985	Pv_Sal1_chr03	396377	0	C	A	TAC	V	TAA	I	nonsynonymous
PVX_000985	Pv_Sal1_chr03	398436	0	T	C	AGT	S	AGC	S	synonymous
PVX_000985	Pv_Sal1_chr03	398439	0	T	C	CCT	S	CCC	P	nonsynonymous
PVX_000985	Pv_Sal1_chr03	398671	1	G	C	GTG	V	CTG	L	nonsynonymous
PVX_000990	Pv_Sal1_chr03	401347	0	G	A	CAG	V	CAA	Q	nonsynonymous
PVX_000990	Pv_Sal1_chr03	401355	2	A	G	TAA	V	TGA	Q	nonsynonymous
PVX_000990	Pv_Sal1_chr03	401361	2	C	A	CCA	V	CAA	Q	nonsynonymous
PVX_000990	Pv_Sal1_chr03	401362	0	A	G	CCA	V	CCG	P	nonsynonymous
PVX_000990	Pv_Sal1_chr03	401365	0	T	C	CTT	V	CTC	L	nonsynonymous
PVX_000990	Pv_Sal1_chr03	401373	2	A	G	GAT	D	GGT	G	nonsynonymous
PVX_000990	Pv_Sal1_chr03	401385	2	G	A	TGA	D	TAA	G	nonsynonymous
PVX_000990	Pv_Sal1_chr03	401904	2	A	G	GAA	E	GGA	G	nonsynonymous
PVX_000990	Pv_Sal1_chr03	402237	2	C	A	GCG	A	GAG	E	nonsynonymous
PVX_000990	Pv_Sal1_chr03	402255	2	C	A	GCG	A	GAG	E	nonsynonymous
PVX_001000	Pv_Sal1_chr03	407029	2	C	G	TCA	A	TGA	E	nonsynonymous
PVX_001000	Pv_Sal1_chr03	407177	0	C	G	GTC	V	GTG	V	synonymous
PVX_001000	Pv_Sal1_chr03	407790	1	A	G	ATT	I	GTT	V	nonsynonymous
PVX_001000	Pv_Sal1_chr03	408000	1	T	C	TAG	I	CAG	Q	nonsynonymous
PVX_001000	Pv_Sal1_chr03	408057	1	C	T	CAG	I	TAG	Q	nonsynonymous
PVX_001000	Pv_Sal1_chr03	408063	1	A	G	AGC	S	GGC	G	nonsynonymous
PVX_001000	Pv_Sal1_chr03	408081	1	G	A	GGC	G	AGC	S	nonsynonymous
PVX_001000	Pv_Sal1_chr03	408093	1	T	C	TAG	G	CAG	Q	nonsynonymous
PVX_001000	Pv_Sal1_chr03	408099	1	G	A	GGC	G	AGC	S	nonsynonymous
PVX_001000	Pv_Sal1_chr03	408528	1	A	G	ATT	I	GTT	V	nonsynonymous
PVX_001005	Pv_Sal1_chr03	410598	1	G	A	GTG	V	ATG	M	nonsynonymous
PVX_001005	Pv_Sal1_chr03	411071	0	C	T	GGC	G	GGT	G	synonymous
PVX_001005	Pv_Sal1_chr03	411073	2	A	G	GAT	D	GGT	G	nonsynonymous
PVX_001005	Pv_Sal1_chr03	411256	2	G	A	CGT	D	CAT	H	nonsynonymous
PVX_001005	Pv_Sal1_chr03	411911	0	G	A	GAG	E	GAA	E	synonymous
PVX_001005	Pv_Sal1_chr03	411920	0	G	A	GAG	E	GAA	E	synonymous
PVX_001005	Pv_Sal1_chr03	412363	2	T	C	GTT	V	GCT	A	nonsynonymous
PVX_001010	Pv_Sal1_chr03	413492	1	C	A	CGT	V	AGT	S	nonsynonymous
PVX_001010	Pv_Sal1_chr03	413636	1	T	G	TCC	V	GCC	A	nonsynonymous
PVX_001010	Pv_Sal1_chr03	413929	0	T	G	AGT	S	AGG	R	nonsynonymous
PVX_001010	Pv_Sal1_chr03	414741	2	C	G	CCT	S	CGT	R	nonsynonymous
PVX_001010	Pv_Sal1_chr03	415817	1	C	T	CCG	S	TCG	S	synonymous
PVX_001010	Pv_Sal1_chr03	416598	2	G	T	AGT	S	ATT	I	nonsynonymous
PVX_001010	Pv_Sal1_chr03	416656	0	G	T	AGG	R	AGT	S	nonsynonymous
PVX_001010	Pv_Sal1_chr03	417596	1	T	G	TGG	R	GGG	G	nonsynonymous
PVX_001010	Pv_Sal1_chr03	417734	1	T	C	TCG	R	CCG	P	nonsynonymous
PVX_001010	Pv_Sal1_chr03	417771	2	C	T	ACG	T	ATG	M	nonsynonymous
PVX_001010	Pv_Sal1_chr03	417786	2	C	T	ACG	T	ATG	M	nonsynonymous
PVX_001010	Pv_Sal1_chr03	418764	2	T	C	TTT	T	TCT	S	nonsynonymous
PVX_001010	Pv_Sal1_chr03	418765	0	T	C	TTT	T	TTC	F	nonsynonymous
PVX_001010	Pv_Sal1_chr03	419019	2	G	C	AGT	S	ACT	T	nonsynonymous
PVX_001010	Pv_Sal1_chr03	419194	0	C	A	ATC	I	ATA	I	synonymous
PVX_001010	Pv_Sal1_chr03	419512	0	C	T	TGC	I	TGT	C	nonsynonymous
PVX_001010	Pv_Sal1_chr03	419757	2	A	G	AAA	K	AGA	R	nonsynonymous
PVX_001010	Pv_Sal1_chr03	419758	0	A	G	AAA	K	AAG	K	synonymous
PVX_001010	Pv_Sal1_chr03	420183	2	C	T	GCG	A	GTG	V	nonsynonymous
PVX_001010	Pv_Sal1_chr03	420645	2	G	C	AGT	S	ACT	T	nonsynonymous
PVX_001010	Pv_Sal1_chr03	420682	0	C	A	AAC	N	AAA	K	nonsynonymous
PVX_001010	Pv_Sal1_chr03	420720	2	A	G	AAA	K	AGA	R	nonsynonymous
PVX_001010	Pv_Sal1_chr03	420747	2	T	A	GTA	V	GAA	E	nonsynonymous
PVX_001010	Pv_Sal1_chr03	420757	0	G	A	AAG	K	AAA	K	synonymous
PVX_001010	Pv_Sal1_chr03	420768	2	A	G	AAA	K	AGA	R	nonsynonymous
PVX_001010	Pv_Sal1_chr03	422268	2	G	A	CGC	K	CAC	H	nonsynonymous
PVX_001010	Pv_Sal1_chr03	424575	2	T	G	GTG	V	GGG	G	nonsynonymous
PVX_001010	Pv_Sal1_chr03	425082	2	A	C	CAG	V	CCG	P	nonsynonymous
PVX_001010	Pv_Sal1_chr03	425084	1	A	G	ATC	I	GTC	V	nonsynonymous
PVX_001010	Pv_Sal1_chr03	425095	0	A	G	AAA	K	AAG	K	synonymous
PVX_001015	Pv_Sal1_chr03	432677	2	A	G	GAC	D	GGC	G	nonsynonymous
PVX_001015	Pv_Sal1_chr03	432782	2	C	T	GCT	A	GTT	V	nonsynonymous
PVX_001015	Pv_Sal1_chr03	432882	0	C	T	GAC	D	GAT	D	synonymous
PVX_001015	Pv_Sal1_chr03	433106	2	G	T	GGG	G	GTG	V	nonsynonymous
PVX_001015	Pv_Sal1_chr03	433163	2	G	A	GGG	G	GAG	E	nonsynonymous
PVX_001020	Pv_Sal1_chr03	435610	2	T	G	GTT	V	GGT	G	nonsynonymous
PVX_001020	Pv_Sal1_chr03	435834	1	C	T	CTC	V	TTC	F	nonsynonymous
PVX_001020	Pv_Sal1_chr03	436128	1	G	A	GGA	G	AGA	R	nonsynonymous
PVX_001020	Pv_Sal1_chr03	436558	2	G	A	CGC	G	CAC	H	nonsynonymous
PVX_001025	Pv_Sal1_chr03	438741	2	C	G	GCC	A	GGC	G	nonsynonymous
PVX_001025	Pv_Sal1_chr03	438780	2	G	T	CGC	A	CTC	L	nonsynonymous
PVX_001025	Pv_Sal1_chr03	438781	0	C	T	CGC	A	CGT	R	nonsynonymous
PVX_001025	Pv_Sal1_chr03	438797	1	C	G	CTG	A	GTG	V	nonsynonymous
PVX_001025	Pv_Sal1_chr03	439336	0	T	A	CGT	A	CGA	R	nonsynonymous
PVX_001030	Pv_Sal1_chr03	441172	1	C	A	CTT	A	ATT	I	nonsynonymous
PVX_001030	Pv_Sal1_chr03	442952	0	G	T	GTG	V	GTT	V	synonymous
PVX_001030	Pv_Sal1_chr03	443418	1	T	C	TCT	V	CCT	P	nonsynonymous
PVX_001030	Pv_Sal1_chr03	443457	1	C	A	CCT	V	ACT	T	nonsynonymous
PVX_001030	Pv_Sal1_chr03	443472	1	T	A	TCA	V	ACA	T	nonsynonymous
PVX_001030	Pv_Sal1_chr03	443485	2	A	T	CAC	V	CTC	L	nonsynonymous
PVX_001030	Pv_Sal1_chr03	444859	2	C	G	ACA	T	AGA	R	nonsynonymous
PVX_001030	Pv_Sal1_chr03	444884	0	A	C	CAA	T	CAC	H	nonsynonymous
PVX_001030	Pv_Sal1_chr03	444938	0	G	C	CTG	T	CTC	L	nonsynonymous
PVX_001040	Pv_Sal1_chr03	449923	1	G	C	GTT	V	CTT	L	nonsynonymous
PVX_001040	Pv_Sal1_chr03	449995	1	G	T	GGG	G	TGG	W	nonsynonymous
PVX_001040	Pv_Sal1_chr03	450127	1	C	A	CGA	G	AGA	R	nonsynonymous
PVX_001040	Pv_Sal1_chr03	450596	2	A	C	GAT	D	GCT	A	nonsynonymous
PVX_001040	Pv_Sal1_chr03	450731	2	C	A	ACG	T	AAG	K	nonsynonymous
PVX_001040	Pv_Sal1_chr03	451114	1	T	G	TAT	T	GAT	D	nonsynonymous
PVX_001040	Pv_Sal1_chr03	451117	1	T	G	TAA	T	GAA	E	nonsynonymous
PVX_001040	Pv_Sal1_chr03	451118	2	A	G	TAA	T	TGA	E	nonsynonymous
PVX_001040	Pv_Sal1_chr03	451495	1	G	A	GGG	G	AGG	R	nonsynonymous
PVX_001040	Pv_Sal1_chr03	451562	2	C	T	TCA	G	TTA	L	nonsynonymous
PVX_001040	Pv_Sal1_chr03	451573	1	C	T	CAG	G	TAG	L	nonsynonymous
PVX_001040	Pv_Sal1_chr03	451581	0	T	C	TGT	G	TGC	C	nonsynonymous
PVX_001040	Pv_Sal1_chr03	451585	1	C	A	CGC	G	AGC	S	nonsynonymous
PVX_001040	Pv_Sal1_chr03	451587	0	C	T	CGC	G	CGT	R	nonsynonymous
PVX_001040	Pv_Sal1_chr03	451588	1	A	G	ACT	T	GCT	A	nonsynonymous
PVX_001040	Pv_Sal1_chr03	452027	2	G	A	AGA	R	AAA	K	nonsynonymous
PVX_001040	Pv_Sal1_chr03	452620	1	G	C	GAG	E	CAG	Q	nonsynonymous
PVX_001040	Pv_Sal1_chr03	452638	1	G	A	GCC	A	ACC	T	nonsynonymous
PVX_001040	Pv_Sal1_chr03	452926	1	C	T	CGC	A	TGC	C	nonsynonymous
PVX_001040	Pv_Sal1_chr03	453238	1	T	A	TTT	A	ATT	I	nonsynonymous
PVX_001040	Pv_Sal1_chr03	453790	1	G	T	GCC	A	TCC	S	nonsynonymous
PVX_001040	Pv_Sal1_chr03	453977	2	A	G	TAA	A	TGA	S	nonsynonymous
PVX_001040	Pv_Sal1_chr03	453981	0	G	T	GCG	A	GCT	A	synonymous
PVX_001040	Pv_Sal1_chr03	453987	0	A	G	GGA	G	GGG	G	synonymous
PVX_001040	Pv_Sal1_chr03	454417	1	T	C	TAC	G	CAC	H	nonsynonymous
PVX_001040	Pv_Sal1_chr03	454623	0	G	C	GCG	A	GCC	A	synonymous
PVX_001040	Pv_Sal1_chr03	454811	2	C	A	TCA	A	TAA	A	synonymous
PVX_001040	Pv_Sal1_chr03	454853	2	C	G	TCT	A	TGT	C	nonsynonymous
PVX_001040	Pv_Sal1_chr03	454889	2	G	C	TGC	A	TCC	S	nonsynonymous
PVX_001040	Pv_Sal1_chr03	455557	1	A	C	ACA	T	CCA	P	nonsynonymous
PVX_001040	Pv_Sal1_chr03	455754	0	A	T	TTA	T	TTT	F	nonsynonymous
PVX_001040	Pv_Sal1_chr03	455779	1	A	T	ATT	I	TTT	F	nonsynonymous
PVX_001040	Pv_Sal1_chr03	456245	2	C	T	TCC	I	TTC	F	nonsynonymous
PVX_001040	Pv_Sal1_chr03	456272	2	G	A	CGC	I	CAC	H	nonsynonymous
PVX_001040	Pv_Sal1_chr03	456379	1	C	G	CCC	I	GCC	A	nonsynonymous
PVX_001040	Pv_Sal1_chr03	456494	2	T	C	TTC	I	TCC	S	nonsynonymous
PVX_001040	Pv_Sal1_chr03	457910	2	G	T	TGC	I	TTC	F	nonsynonymous
PVX_001040	Pv_Sal1_chr03	458742	0	C	T	TAC	I	TAT	Y	nonsynonymous
PVX_001040	Pv_Sal1_chr03	459203	2	C	G	CCC	I	CGC	R	nonsynonymous
PVX_001040	Pv_Sal1_chr03	459586	1	A	C	AAG	K	CAG	Q	nonsynonymous
PVX_001040	Pv_Sal1_chr03	459588	0	G	A	AAG	K	AAA	K	synonymous
PVX_001040	Pv_Sal1_chr03	459590	2	A	G	CAC	K	CGC	R	nonsynonymous
PVX_001040	Pv_Sal1_chr03	459595	1	C	T	CAA	K	TAA	R	nonsynonymous
PVX_001040	Pv_Sal1_chr03	459601	1	C	G	CGC	K	GGC	G	nonsynonymous
PVX_001040	Pv_Sal1_chr03	459802	1	C	A	CGC	K	AGC	S	nonsynonymous
PVX_001040	Pv_Sal1_chr03	459812	2	A	C	GAG	E	GCG	A	nonsynonymous
PVX_001040	Pv_Sal1_chr03	460162	0	C	T	TTC	E	TTT	F	nonsynonymous
PVX_001040	Pv_Sal1_chr03	460188	2	G	A	GGT	G	GAT	D	nonsynonymous
PVX_001040	Pv_Sal1_chr03	460593	2	C	G	CCA	G	CGA	R	nonsynonymous
PVX_001050	Pv_Sal1_chr03	463861	1	C	A	CTC	G	ATC	I	nonsynonymous
PVX_001050	Pv_Sal1_chr03	465645	0	G	T	AAG	K	AAT	N	nonsynonymous
PVX_001050	Pv_Sal1_chr03	465648	0	G	A	GGG	G	GGA	G	synonymous
PVX_001050	Pv_Sal1_chr03	465661	1	T	G	TCA	G	GCA	A	nonsynonymous
PVX_001050	Pv_Sal1_chr03	465665	2	A	G	GAC	D	GGC	G	nonsynonymous
PVX_001050	Pv_Sal1_chr03	465670	1	C	G	CGG	R	GGG	G	nonsynonymous
PVX_001050	Pv_Sal1_chr03	465676	1	G	A	GAA	E	AAA	K	nonsynonymous
PVX_001050	Pv_Sal1_chr03	466685	2	A	G	CAC	E	CGC	R	nonsynonymous
PVX_001050	Pv_Sal1_chr03	467085	0	G	C	CTG	E	CTC	L	nonsynonymous
PVX_001050	Pv_Sal1_chr03	467249	2	G	T	CGC	E	CTC	L	nonsynonymous
PVX_001050	Pv_Sal1_chr03	467271	0	G	A	CCG	E	CCA	P	nonsynonymous
PVX_001050	Pv_Sal1_chr03	467475	1	A	G	AGC	S	GGC	G	nonsynonymous
PVX_001050	Pv_Sal1_chr03	467559	1	T	C	TAA	S	CAA	Q	nonsynonymous
PVX_001050	Pv_Sal1_chr03	467726	0	A	C	GCA	A	GCC	A	synonymous
PVX_001050	Pv_Sal1_chr03	467783	0	C	T	ATC	I	ATT	I	synonymous
PVX_001050	Pv_Sal1_chr03	467872	2	C	G	GCC	A	GGC	G	nonsynonymous
PVX_001050	Pv_Sal1_chr03	467999	0	T	G	CTT	A	CTG	L	nonsynonymous
PVX_001050	Pv_Sal1_chr03	468641	0	T	C	AGT	S	AGC	S	synonymous
PVX_001060	Pv_Sal1_chr03	479309	1	C	T	CGC	S	TGC	C	nonsynonymous
PVX_001060	Pv_Sal1_chr03	479490	2	G	C	AGT	S	ACT	T	nonsynonymous
PVX_001060	Pv_Sal1_chr03	479639	1	A	C	AAA	K	CAA	Q	nonsynonymous
PVX_001060	Pv_Sal1_chr03	479914	0	G	A	GAG	E	GAA	E	synonymous
PVX_001060	Pv_Sal1_chr03	479917	0	A	G	AGA	R	AGG	R	synonymous
PVX_001060	Pv_Sal1_chr03	479918	1	T	C	TGC	R	CGC	R	synonymous
PVX_001060	Pv_Sal1_chr03	480452	1	G	A	GGT	G	AGT	S	nonsynonymous
PVX_001060	Pv_Sal1_chr03	480595	0	C	A	ACC	T	ACA	T	synonymous
PVX_001060	Pv_Sal1_chr03	480608	1	G	T	GTC	V	TTC	F	nonsynonymous
PVX_001060	Pv_Sal1_chr03	480618	2	C	T	GCC	A	GTC	V	nonsynonymous
PVX_001060	Pv_Sal1_chr03	481430	2	C	T	GCT	A	GTT	V	nonsynonymous
PVX_001060	Pv_Sal1_chr03	481432	1	T	C	TAG	A	CAG	Q	nonsynonymous
PVX_001060	Pv_Sal1_chr03	481448	2	T	C	GTT	V	GCT	A	nonsynonymous
PVX_001060	Pv_Sal1_chr03	481450	1	C	T	CAG	V	TAG	A	nonsynonymous
PVX_001060	Pv_Sal1_chr03	481465	1	G	A	GCT	A	ACT	T	nonsynonymous
PVX_001060	Pv_Sal1_chr03	481468	1	T	C	TAG	A	CAG	Q	nonsynonymous
PVX_001060	Pv_Sal1_chr03	481470	0	G	A	TAG	A	TAA	Q	nonsynonymous
PVX_001060	Pv_Sal1_chr03	481478	2	A	C	CAA	A	CCA	P	nonsynonymous
PVX_001060	Pv_Sal1_chr03	481491	0	G	C	CGG	R	CGC	R	synonymous
PVX_001060	Pv_Sal1_chr03	481964	0	C	T	CTC	R	CTT	L	nonsynonymous
PVX_001065	Pv_Sal1_chr03	491471	1	T	C	TCG	R	CCG	P	nonsynonymous
PVX_001070	Pv_Sal1_chr03	494827	0	C	A	CAC	R	CAA	Q	nonsynonymous
PVX_001070	Pv_Sal1_chr03	495065	1	C	T	CAG	R	TAG	Q	nonsynonymous
PVX_001070	Pv_Sal1_chr03	495264	2	T	C	TTA	R	TCA	S	nonsynonymous
PVX_001070	Pv_Sal1_chr03	496280	1	G	T	GTG	V	TTG	L	nonsynonymous
PVX_001070	Pv_Sal1_chr03	496288	0	T	G	GTT	V	GTG	V	synonymous
PVX_001070	Pv_Sal1_chr03	496296	2	T	G	TTT	V	TGT	C	nonsynonymous
PVX_001070	Pv_Sal1_chr03	496530	2	C	T	TCC	V	TTC	F	nonsynonymous
PVX_001070	Pv_Sal1_chr03	497397	2	G	A	GGC	G	GAC	D	nonsynonymous
PVX_001075	Pv_Sal1_chr03	499677	0	C	T	CCC	G	CCT	P	nonsynonymous
PVX_001075	Pv_Sal1_chr03	499813	1	G	A	GTT	V	ATT	I	nonsynonymous
PVX_001075	Pv_Sal1_chr03	500284	1	G	A	GCT	A	ACT	T	nonsynonymous
PVX_001075	Pv_Sal1_chr03	501125	2	T	C	TTC	A	TCC	S	nonsynonymous
PVX_001075	Pv_Sal1_chr03	501136	1	A	G	AAC	N	GAC	D	nonsynonymous
PVX_001075	Pv_Sal1_chr03	501224	2	T	C	TTT	N	TCT	S	nonsynonymous
PVX_001075	Pv_Sal1_chr03	501226	1	T	G	TGG	N	GGG	G	nonsynonymous
PVX_001075	Pv_Sal1_chr03	501228	0	G	T	TGG	N	TGT	C	nonsynonymous
PVX_001075	Pv_Sal1_chr03	501229	1	T	G	TGC	N	GGC	G	nonsynonymous
PVX_001075	Pv_Sal1_chr03	501231	0	C	G	TGC	N	TGG	W	nonsynonymous
PVX_001075	Pv_Sal1_chr03	501254	2	T	C	CTC	N	CCC	P	nonsynonymous
PVX_001080	Pv_Sal1_chr03	503028	0	T	C	GGT	G	GGC	G	synonymous
PVX_001080	Pv_Sal1_chr03	505125	0	T	C	TCT	G	TCC	S	nonsynonymous
PVX_001080	Pv_Sal1_chr03	505132	1	A	G	ACT	T	GCT	A	nonsynonymous
PVX_001080	Pv_Sal1_chr03	505374	0	G	T	GAG	E	GAT	D	nonsynonymous
PVX_001080	Pv_Sal1_chr03	505755	0	C	A	GGC	G	GGA	G	synonymous
PVX_001080	Pv_Sal1_chr03	506800	1	T	A	TTT	G	ATT	I	nonsynonymous
PVX_001080	Pv_Sal1_chr03	506979	0	T	C	GTT	V	GTC	V	synonymous
PVX_001080	Pv_Sal1_chr03	507107	2	C	T	TCC	V	TTC	F	nonsynonymous
PVX_001080	Pv_Sal1_chr03	507913	1	C	G	CGC	V	GGC	G	nonsynonymous
PVX_001080	Pv_Sal1_chr03	508507	1	G	A	GTG	V	ATG	M	nonsynonymous
PVX_001080	Pv_Sal1_chr03	508864	1	A	G	ATA	I	GTA	V	nonsynonymous
PVX_001080	Pv_Sal1_chr03	509374	1	C	T	CTT	I	TTT	F	nonsynonymous
PVX_001080	Pv_Sal1_chr03	509545	1	G	A	GCT	A	ACT	T	nonsynonymous
PVX_001080	Pv_Sal1_chr03	509965	1	A	G	AGG	R	GGG	G	nonsynonymous
PVX_001080	Pv_Sal1_chr03	510110	2	C	A	ACA	T	AAA	K	nonsynonymous
PVX_001080	Pv_Sal1_chr03	510892	1	G	A	GCG	A	ACG	T	nonsynonymous
PVX_001080	Pv_Sal1_chr03	510911	2	G	A	GGA	G	GAA	E	nonsynonymous
PVX_001080	Pv_Sal1_chr03	512741	2	C	A	CCC	G	CAC	H	nonsynonymous
PVX_001090	Pv_Sal1_chr03	518052	1	C	G	CGT	G	GGT	G	synonymous
PVX_001090	Pv_Sal1_chr03	518058	1	T	A	TTT	G	ATT	I	nonsynonymous
PVX_001090	Pv_Sal1_chr03	518072	0	C	T	TGC	G	TGT	C	nonsynonymous
PVX_001090	Pv_Sal1_chr03	518076	1	A	T	ATT	I	TTT	F	nonsynonymous
PVX_001090	Pv_Sal1_chr03	518090	0	T	C	TGT	I	TGC	C	nonsynonymous
PVX_001090	Pv_Sal1_chr03	518094	1	T	A	TTT	I	ATT	I	synonymous
PVX_001090	Pv_Sal1_chr03	518103	1	G	A	GGT	G	AGT	S	nonsynonymous
PVX_001090	Pv_Sal1_chr03	518576	0	A	G	GCA	A	GCG	A	synonymous
PVX_001090	Pv_Sal1_chr03	518585	0	C	A	CCC	A	CCA	P	nonsynonymous
PVX_001090	Pv_Sal1_chr03	518589	1	A	T	ATT	I	TTT	F	nonsynonymous
PVX_001090	Pv_Sal1_chr03	518597	0	C	A	CCC	I	CCA	P	nonsynonymous
PVX_001090	Pv_Sal1_chr03	518601	1	A	T	ATT	I	TTT	F	nonsynonymous
PVX_001090	Pv_Sal1_chr03	518609	0	A	C	CCA	I	CCC	P	nonsynonymous
PVX_001090	Pv_Sal1_chr03	518621	0	C	A	CCC	I	CCA	P	nonsynonymous
PVX_001095	Pv_Sal1_chr03	519804	1	G	A	GTA	V	ATA	I	nonsynonymous
PVX_001095	Pv_Sal1_chr03	519835	2	C	A	CCG	V	CAG	Q	nonsynonymous
PVX_001610	Pv_Sal1_chr06	782	2	C	T	CCT		CTT	L	nonsynonymous
PVX_001610	Pv_Sal1_chr06	787	1	A	G	AAA	K	GAA	E	nonsynonymous
PVX_001610	Pv_Sal1_chr06	815	2	T	A	ATA	I	AAA	K	nonsynonymous
PVX_001610	Pv_Sal1_chr06	836	2	A	C	GAA	E	GCA	A	nonsynonymous
PVX_001610	Pv_Sal1_chr06	849	0	A	G	CAA	E	CAG	Q	nonsynonymous
PVX_001610	Pv_Sal1_chr06	858	0	C	T	ATC	I	ATT	I	synonymous
PVX_001610	Pv_Sal1_chr06	878	2	G	A	AGA	R	AAA	K	nonsynonymous
PVX_001610	Pv_Sal1_chr06	951	0	A	G	TTA	R	TTG	L	nonsynonymous
PVX_001610	Pv_Sal1_chr06	1450	1	G	T	GCA	A	TCA	S	nonsynonymous
PVX_001610	Pv_Sal1_chr06	1461	0	G	A	TCG	A	TCA	S	nonsynonymous
PVX_001610	Pv_Sal1_chr06	1501	1	C	T	CCG	A	TCG	S	nonsynonymous
PVX_001610	Pv_Sal1_chr06	1505	2	A	G	GAA	E	GGA	G	nonsynonymous
PVX_001610	Pv_Sal1_chr06	1507	1	G	A	GAA	E	AAA	K	nonsynonymous
PVX_001610	Pv_Sal1_chr06	1513	1	A	G	ACA	T	GCA	A	nonsynonymous
PVX_001610	Pv_Sal1_chr06	1514	2	C	A	ACA	T	AAA	K	nonsynonymous
PVX_001610	Pv_Sal1_chr06	1523	2	G	A	AGG	R	AAG	K	nonsynonymous
PVX_001610	Pv_Sal1_chr06	1530	0	A	T	AAA	K	AAT	N	nonsynonymous
PVX_001610	Pv_Sal1_chr06	1541	2	C	T	TCA	K	TTA	L	nonsynonymous
PVX_001610	Pv_Sal1_chr06	1543	1	G	T	GTT	V	TTT	F	nonsynonymous
PVX_001610	Pv_Sal1_chr06	1544	2	T	C	GTT	V	GCT	A	nonsynonymous
PVX_001610	Pv_Sal1_chr06	1550	2	G	A	AGT	S	AAT	N	nonsynonymous
PVX_001610	Pv_Sal1_chr06	1571	2	A	G	GAA	E	GGA	G	nonsynonymous
PVX_001610	Pv_Sal1_chr06	1572	0	A	G	GAA	E	GAG	E	synonymous
PVX_001610	Pv_Sal1_chr06	1629	0	G	A	GGG	G	GGA	G	synonymous
PVX_001610	Pv_Sal1_chr06	1634	2	A	G	AAT	N	AGT	S	nonsynonymous
PVX_001610	Pv_Sal1_chr06	1639	1	A	T	ATT	I	TTT	F	nonsynonymous
PVX_001610	Pv_Sal1_chr06	1650	0	A	T	GAA	E	GAT	D	nonsynonymous
PVX_001610	Pv_Sal1_chr06	1651	1	A	G	AAT	N	GAT	D	nonsynonymous
PVX_001610	Pv_Sal1_chr06	1653	0	T	A	AAT	N	AAA	K	nonsynonymous
PVX_001610	Pv_Sal1_chr06	1654	1	A	G	AAT	N	GAT	D	nonsynonymous
PVX_001610	Pv_Sal1_chr06	1656	0	T	C	AAT	N	AAC	N	synonymous
PVX_001610	Pv_Sal1_chr06	1658	2	G	T	AGA	R	ATA	I	nonsynonymous
PVX_001610	Pv_Sal1_chr06	1664	2	A	C	AAC	N	ACC	T	nonsynonymous
PVX_001610	Pv_Sal1_chr06	1684	1	A	G	AAT	N	GAT	D	nonsynonymous
PVX_001610	Pv_Sal1_chr06	1723	1	A	G	ATA	I	GTA	V	nonsynonymous
PVX_001615	Pv_Sal1_chr06	5689	0	G	T	GAG	E	GAT	D	nonsynonymous
PVX_001620	Pv_Sal1_chr06	8132	0	T	C	GCT	A	GCC	A	synonymous
PVX_001620	Pv_Sal1_chr06	8224	2	A	G	AAC	N	AGC	S	nonsynonymous
PVX_001620	Pv_Sal1_chr06	8247	1	A	G	ATA	I	GTA	V	nonsynonymous
PVX_001620	Pv_Sal1_chr06	8299	2	C	T	GCA	A	GTA	V	nonsynonymous
PVX_001620	Pv_Sal1_chr06	8305	2	C	T	CCC	A	CTC	L	nonsynonymous
PVX_001620	Pv_Sal1_chr06	8315	0	G	T	AAG	K	AAT	N	nonsynonymous
PVX_001620	Pv_Sal1_chr06	8333	0	A	C	TTA	K	TTC	F	nonsynonymous
PVX_001620	Pv_Sal1_chr06	8343	1	T	A	TAT	K	AAT	N	nonsynonymous
PVX_001620	Pv_Sal1_chr06	8365	2	C	T	TCC	K	TTC	F	nonsynonymous
PVX_001620	Pv_Sal1_chr06	8376	1	C	G	CCA	K	GCA	A	nonsynonymous
PVX_001620	Pv_Sal1_chr06	8377	2	C	G	CCA	K	CGA	R	nonsynonymous
PVX_001620	Pv_Sal1_chr06	8378	0	A	G	CCA	K	CCG	P	nonsynonymous
PVX_001620	Pv_Sal1_chr06	8384	0	C	T	TAC	K	TAT	Y	nonsynonymous
PVX_001620	Pv_Sal1_chr06	8397	1	A	C	ATT	I	CTT	L	nonsynonymous
PVX_001620	Pv_Sal1_chr06	8411	0	T	C	TTT	I	TTC	F	nonsynonymous
PVX_001620	Pv_Sal1_chr06	8485	2	C	T	CCC	I	CTC	L	nonsynonymous
PVX_001620	Pv_Sal1_chr06	8488	2	A	T	CAT	I	CTT	L	nonsynonymous
PVX_001620	Pv_Sal1_chr06	8495	0	A	T	ATA	I	ATT	I	synonymous
PVX_001620	Pv_Sal1_chr06	8496	1	C	T	CTC	I	TTC	F	nonsynonymous
PVX_001620	Pv_Sal1_chr06	8514	1	C	T	CGC	I	TGC	C	nonsynonymous
PVX_001620	Pv_Sal1_chr06	8520	1	T	C	TTG	I	CTG	L	nonsynonymous
PVX_001620	Pv_Sal1_chr06	8543	0	A	T	AAA	K	AAT	N	nonsynonymous
PVX_001620	Pv_Sal1_chr06	8549	0	G	C	TCG	K	TCC	S	nonsynonymous
PVX_001620	Pv_Sal1_chr06	8560	2	T	C	ATA	I	ACA	T	nonsynonymous
PVX_001620	Pv_Sal1_chr06	8602	2	G	T	TGC	I	TTC	F	nonsynonymous
PVX_001620	Pv_Sal1_chr06	8603	0	C	T	TGC	I	TGT	C	nonsynonymous
PVX_001620	Pv_Sal1_chr06	8606	0	G	A	ACG	T	ACA	T	synonymous
PVX_001620	Pv_Sal1_chr06	8696	0	C	G	ACC	T	ACG	T	synonymous
PVX_001625	Pv_Sal1_chr06	10199	0	T	C	ATT	I	ATC	I	synonymous
PVX_001625	Pv_Sal1_chr06	10224	1	A	G	ATG	M	GTG	V	nonsynonymous
PVX_001625	Pv_Sal1_chr06	10227	1	A	G	ATA	I	GTA	V	nonsynonymous
PVX_001625	Pv_Sal1_chr06	10296	1	C	T	CTT	I	TTT	F	nonsynonymous
PVX_001625	Pv_Sal1_chr06	10376	0	T	G	TCT	I	TCG	S	nonsynonymous
PVX_001625	Pv_Sal1_chr06	10377	1	T	A	TGA	I	AGA	R	nonsynonymous
PVX_001625	Pv_Sal1_chr06	10380	1	A	G	AGA	R	GGA	G	nonsynonymous
PVX_001625	Pv_Sal1_chr06	10574	2	A	T	AAA	K	ATA	I	nonsynonymous
PVX_001625	Pv_Sal1_chr06	10591	1	G	A	GTC	V	ATC	I	nonsynonymous
PVX_001625	Pv_Sal1_chr06	10611	0	A	T	AGA	R	AGT	S	nonsynonymous
PVX_001625	Pv_Sal1_chr06	10629	0	G	A	CAG	R	CAA	Q	nonsynonymous
PVX_001625	Pv_Sal1_chr06	10669	1	C	G	CGT	R	GGT	G	nonsynonymous
PVX_001625	Pv_Sal1_chr06	10750	1	A	C	ATC	I	CTC	L	nonsynonymous
PVX_001625	Pv_Sal1_chr06	10819	1	T	G	TAA	I	GAA	E	nonsynonymous
PVX_001625	Pv_Sal1_chr06	10821	0	A	G	TAA	I	TAG	E	nonsynonymous
PVX_001625	Pv_Sal1_chr06	10830	0	T	C	TTT	I	TTC	F	nonsynonymous
PVX_001625	Pv_Sal1_chr06	10834	1	T	G	TGC	I	GGC	G	nonsynonymous
PVX_001625	Pv_Sal1_chr06	11044	1	T	C	TTT	I	CTT	L	nonsynonymous
PVX_001625	Pv_Sal1_chr06	11052	0	A	T	TAA	I	TAT	Y	nonsynonymous
PVX_001625	Pv_Sal1_chr06	11054	2	G	A	TGC	I	TAC	Y	nonsynonymous
PVX_001625	Pv_Sal1_chr06	11064	0	T	C	TTT	I	TTC	F	nonsynonymous
PVX_001625	Pv_Sal1_chr06	11066	2	C	T	TCT	I	TTT	F	nonsynonymous
PVX_001625	Pv_Sal1_chr06	11076	0	C	T	TTC	I	TTT	F	nonsynonymous
PVX_001625	Pv_Sal1_chr06	11078	2	T	G	ATC	I	AGC	S	nonsynonymous
PVX_001625	Pv_Sal1_chr06	11088	0	T	C	TTT	I	TTC	F	nonsynonymous
PVX_001625	Pv_Sal1_chr06	11104	1	T	A	TTC	I	ATC	I	synonymous
PVX_001625	Pv_Sal1_chr06	11131	1	G	T	GAA	E	TAA	I	nonsynonymous
PVX_001625	Pv_Sal1_chr06	11343	0	G	T	ATG	M	ATT	I	nonsynonymous
PVX_001625	Pv_Sal1_chr06	11449	1	C	T	CTG	M	TTG	L	nonsynonymous
PVX_001625	Pv_Sal1_chr06	11477	2	T	A	ATA	I	AAA	K	nonsynonymous
PVX_001625	Pv_Sal1_chr06	11486	2	C	T	ACG	T	ATG	M	nonsynonymous
PVX_001625	Pv_Sal1_chr06	11487	0	G	T	ACG	T	ACT	T	synonymous
PVX_001625	Pv_Sal1_chr06	11490	0	C	T	TTC	T	TTT	F	nonsynonymous
PVX_001625	Pv_Sal1_chr06	11499	0	C	T	TTC	T	TTT	F	nonsynonymous
PVX_001625	Pv_Sal1_chr06	11505	0	T	G	CTT	T	CTG	L	nonsynonymous
PVX_001625	Pv_Sal1_chr06	11510	2	G	C	AGT	S	ACT	T	nonsynonymous
PVX_001625	Pv_Sal1_chr06	11520	0	C	T	TAC	S	TAT	Y	nonsynonymous
PVX_001625	Pv_Sal1_chr06	11563	1	G	T	GTC	V	TTC	F	nonsynonymous
PVX_001625	Pv_Sal1_chr06	11569	1	G	A	GCT	A	ACT	T	nonsynonymous
PVX_001625	Pv_Sal1_chr06	11576	2	G	T	TGC	A	TTC	F	nonsynonymous
PVX_001625	Pv_Sal1_chr06	11605	1	A	G	ACC	T	GCC	A	nonsynonymous
PVX_001625	Pv_Sal1_chr06	11622	0	C	T	TTC	T	TTT	F	nonsynonymous
PVX_001625	Pv_Sal1_chr06	11625	0	T	C	ATT	I	ATC	I	synonymous
PVX_001630	Pv_Sal1_chr06	13943	1	A	G	AGA	R	GGA	G	nonsynonymous
PVX_001635	Pv_Sal1_chr06	18085	1	C	T	CTT	R	TTT	F	nonsynonymous
PVX_001635	Pv_Sal1_chr06	18141	0	T	C	GTT	V	GTC	V	synonymous
PVX_001635	Pv_Sal1_chr06	18150	0	T	C	TTT	V	TTC	F	nonsynonymous
PVX_001635	Pv_Sal1_chr06	18154	1	A	G	ACA	T	GCA	A	nonsynonymous
PVX_001635	Pv_Sal1_chr06	18157	1	T	G	TTT	T	GTT	V	nonsynonymous
PVX_001635	Pv_Sal1_chr06	18169	1	T	C	TGG	T	CGG	R	nonsynonymous
PVX_001635	Pv_Sal1_chr06	18214	1	G	A	GCA	A	ACA	T	nonsynonymous
PVX_001635	Pv_Sal1_chr06	18222	0	T	C	TTT	A	TTC	F	nonsynonymous
PVX_001635	Pv_Sal1_chr06	18411	0	T	C	TAT	A	TAC	Y	nonsynonymous
PVX_001635	Pv_Sal1_chr06	18540	0	G	T	CTG	A	CTT	L	nonsynonymous
PVX_001635	Pv_Sal1_chr06	18556	1	G	A	GTC	V	ATC	I	nonsynonymous
PVX_001635	Pv_Sal1_chr06	18622	1	T	C	TTC	V	CTC	L	nonsynonymous
PVX_001635	Pv_Sal1_chr06	18864	0	T	C	ATT	I	ATC	I	synonymous
PVX_001635	Pv_Sal1_chr06	18876	0	C	T	TTC	I	TTT	F	nonsynonymous
PVX_001635	Pv_Sal1_chr06	19367	1	A	G	ATC	I	GTC	V	nonsynonymous
PVX_001635	Pv_Sal1_chr06	19609	0	A	G	ACA	T	ACG	T	synonymous
PVX_001635	Pv_Sal1_chr06	19774	0	C	A	ATC	I	ATA	I	synonymous
PVX_001640	Pv_Sal1_chr06	23645	1	T	G	TTT	I	GTT	V	nonsynonymous
PVX_001640	Pv_Sal1_chr06	23656	0	G	A	TTG	I	TTA	L	nonsynonymous
PVX_001640	Pv_Sal1_chr06	23659	0	A	G	GCA	A	GCG	A	synonymous
PVX_001640	Pv_Sal1_chr06	23672	1	T	C	TTT	A	CTT	L	nonsynonymous
PVX_001640	Pv_Sal1_chr06	23676	2	T	G	TTG	A	TGG	W	nonsynonymous
PVX_001640	Pv_Sal1_chr06	23681	1	T	G	TTA	A	GTA	V	nonsynonymous
PVX_001640	Pv_Sal1_chr06	23688	2	T	C	ATA	I	ACA	T	nonsynonymous
PVX_001640	Pv_Sal1_chr06	23755	0	A	G	AAA	K	AAG	K	synonymous
PVX_001640	Pv_Sal1_chr06	23813	1	T	G	TCA	K	GCA	A	nonsynonymous
PVX_001640	Pv_Sal1_chr06	23836	0	T	A	TCT	K	TCA	S	nonsynonymous
PVX_001640	Pv_Sal1_chr06	23874	2	G	T	GGG	G	GTG	V	nonsynonymous
PVX_001640	Pv_Sal1_chr06	23875	0	G	T	GGG	G	GGT	G	synonymous
PVX_001640	Pv_Sal1_chr06	23880	2	G	A	TGA	G	TAA	G	synonymous
PVX_001640	Pv_Sal1_chr06	23886	2	T	C	TTA	G	TCA	S	nonsynonymous
PVX_001640	Pv_Sal1_chr06	23923	0	A	G	CCA	G	CCG	P	nonsynonymous
PVX_001640	Pv_Sal1_chr06	23942	1	T	G	TGT	G	GGT	G	synonymous
PVX_001640	Pv_Sal1_chr06	23943	2	G	T	TGT	G	TTT	F	nonsynonymous
PVX_001640	Pv_Sal1_chr06	23957	1	T	C	TCA	G	CCA	P	nonsynonymous
PVX_001640	Pv_Sal1_chr06	23983	0	G	A	ACG	T	ACA	T	synonymous
PVX_001640	Pv_Sal1_chr06	23987	1	T	C	TTA	T	CTA	L	nonsynonymous
PVX_001640	Pv_Sal1_chr06	24000	2	C	T	TCT	T	TTT	F	nonsynonymous
PVX_001640	Pv_Sal1_chr06	24002	1	C	T	CTG	T	TTG	L	nonsynonymous
PVX_001640	Pv_Sal1_chr06	24007	0	T	A	GCT	A	GCA	A	synonymous
PVX_001640	Pv_Sal1_chr06	24009	2	T	C	TTT	A	TCT	S	nonsynonymous
PVX_001640	Pv_Sal1_chr06	24037	0	C	T	AAC	N	AAT	N	synonymous
PVX_001640	Pv_Sal1_chr06	24041	1	G	T	GTA	V	TTA	L	nonsynonymous
PVX_001640	Pv_Sal1_chr06	24056	1	A	T	AAA	K	TAA	L	nonsynonymous
PVX_001640	Pv_Sal1_chr06	24058	0	A	T	AAA	K	AAT	N	nonsynonymous
PVX_001640	Pv_Sal1_chr06	24062	1	T	G	TTA	K	GTA	V	nonsynonymous
PVX_001640	Pv_Sal1_chr06	24071	1	C	T	CCA	K	TCA	S	nonsynonymous
PVX_001640	Pv_Sal1_chr06	24075	2	C	T	TCA	K	TTA	L	nonsynonymous
PVX_001640	Pv_Sal1_chr06	24077	1	T	C	TTT	K	CTT	L	nonsynonymous
PVX_001640	Pv_Sal1_chr06	24278	0	G	T	TTG	K	TTT	F	nonsynonymous
PVX_001645	Pv_Sal1_chr06	28405	0	T	C	TTT	K	TTC	F	nonsynonymous
PVX_001645	Pv_Sal1_chr06	28413	2	G	A	AGG	R	AAG	K	nonsynonymous
PVX_001645	Pv_Sal1_chr06	28789	0	C	T	TTC	R	TTT	F	nonsynonymous
PVX_001645	Pv_Sal1_chr06	29202	1	G	A	GGT	G	AGT	S	nonsynonymous
PVX_001645	Pv_Sal1_chr06	29206	2	G	T	TGG	G	TTG	L	nonsynonymous
PVX_001650	Pv_Sal1_chr06	35629	1	C	T	CTA	G	TTA	L	nonsynonymous
PVX_001660	Pv_Sal1_chr06	44788	1	A	G	ACA	T	GCA	A	nonsynonymous
PVX_001660	Pv_Sal1_chr06	44814	0	C	G	AAC	N	AAG	K	nonsynonymous
PVX_001665	Pv_Sal1_chr06	45269	1	G	A	GTC	V	ATC	I	nonsynonymous
PVX_001665	Pv_Sal1_chr06	45303	2	C	T	CCC	V	CTC	L	nonsynonymous
PVX_001665	Pv_Sal1_chr06	45430	0	A	G	CCA	V	CCG	P	nonsynonymous
PVX_001665	Pv_Sal1_chr06	45630	2	G	C	TGC	V	TCC	S	nonsynonymous
PVX_001670	Pv_Sal1_chr06	52031	0	C	T	TCC	V	TCT	S	nonsynonymous
PVX_001670	Pv_Sal1_chr06	52037	0	C	T	CTC	V	CTT	L	nonsynonymous
PVX_001670	Pv_Sal1_chr06	52061	0	T	C	CTT	V	CTC	L	nonsynonymous
PVX_001670	Pv_Sal1_chr06	52142	0	T	C	TCT	V	TCC	S	nonsynonymous
PVX_001675	Pv_Sal1_chr06	53662	1	T	A	TAA	V	AAA	K	nonsynonymous
PVX_001675	Pv_Sal1_chr06	54039	0	C	T	TAC	V	TAT	Y	nonsynonymous
PVX_001675	Pv_Sal1_chr06	54111	0	C	A	ATC	I	ATA	I	synonymous
PVX_001680	Pv_Sal1_chr06	57994	0	T	C	CAT	I	CAC	H	nonsynonymous
PVX_001680	Pv_Sal1_chr06	58058	1	G	T	GCC	A	TCC	S	nonsynonymous
PVX_001680	Pv_Sal1_chr06	58061	1	A	G	ATA	I	GTA	V	nonsynonymous
PVX_001680	Pv_Sal1_chr06	58064	1	A	C	AAT	N	CAT	H	nonsynonymous
PVX_001680	Pv_Sal1_chr06	58066	0	T	A	AAT	N	AAA	K	nonsynonymous
PVX_001680	Pv_Sal1_chr06	58068	2	T	C	GTT	V	GCT	A	nonsynonymous
PVX_001680	Pv_Sal1_chr06	58088	1	G	A	GAT	D	AAT	N	nonsynonymous
PVX_001680	Pv_Sal1_chr06	58092	2	C	T	GCT	A	GTT	V	nonsynonymous
PVX_001680	Pv_Sal1_chr06	58164	2	C	T	GCC	A	GTC	V	nonsynonymous
PVX_001680	Pv_Sal1_chr06	58166	1	T	C	TGC	A	CGC	R	nonsynonymous
PVX_001680	Pv_Sal1_chr06	58172	1	C	A	CCT	A	ACT	T	nonsynonymous
PVX_001680	Pv_Sal1_chr06	58175	1	G	A	GCT	A	ACT	T	nonsynonymous
PVX_001680	Pv_Sal1_chr06	58178	1	G	A	GTC	V	ATC	I	nonsynonymous
PVX_001680	Pv_Sal1_chr06	58187	1	G	A	GTC	V	ATC	I	nonsynonymous
PVX_001680	Pv_Sal1_chr06	58189	0	C	T	GTC	V	GTT	V	synonymous
PVX_001680	Pv_Sal1_chr06	58190	1	T	G	TGA	V	GGA	G	nonsynonymous
PVX_001680	Pv_Sal1_chr06	58192	0	A	C	TGA	V	TGC	C	nonsynonymous
PVX_001680	Pv_Sal1_chr06	58196	1	T	C	TCT	V	CCT	P	nonsynonymous
PVX_001680	Pv_Sal1_chr06	58203	2	A	T	GAT	D	GTT	V	nonsynonymous
PVX_001680	Pv_Sal1_chr06	58204	0	T	C	GAT	D	GAC	D	synonymous
PVX_001680	Pv_Sal1_chr06	58207	0	G	A	GTG	V	GTA	V	synonymous
PVX_001680	Pv_Sal1_chr06	59002	0	T	C	CAT	V	CAC	H	nonsynonymous
PVX_001685	Pv_Sal1_chr06	61162	2	C	A	ACA	T	AAA	K	nonsynonymous
PVX_001685	Pv_Sal1_chr06	61275	1	T	A	TGG	T	AGG	R	nonsynonymous
PVX_001685	Pv_Sal1_chr06	62793	1	T	C	TTT	T	CTT	L	nonsynonymous
PVX_001685	Pv_Sal1_chr06	62797	2	T	C	TTC	T	TCC	S	nonsynonymous
PVX_001685	Pv_Sal1_chr06	62808	1	T	G	TCC	T	GCC	A	nonsynonymous
PVX_001685	Pv_Sal1_chr06	63030	1	T	C	TCC	T	CCC	P	nonsynonymous
PVX_001690	Pv_Sal1_chr06	65831	0	T	A	ATT	I	ATA	I	synonymous
PVX_001690	Pv_Sal1_chr06	66237	1	G	A	GTT	V	ATT	I	nonsynonymous
PVX_001690	Pv_Sal1_chr06	66238	2	T	C	GTT	V	GCT	A	nonsynonymous
PVX_001690	Pv_Sal1_chr06	66255	1	A	G	ACC	T	GCC	A	nonsynonymous
PVX_001690	Pv_Sal1_chr06	66267	1	G	A	GTT	V	ATT	I	nonsynonymous
PVX_001690	Pv_Sal1_chr06	66268	2	T	C	GTT	V	GCT	A	nonsynonymous
PVX_001690	Pv_Sal1_chr06	66435	1	G	A	GCC	A	ACC	T	nonsynonymous
PVX_001690	Pv_Sal1_chr06	66453	1	G	A	GCC	A	ACC	T	nonsynonymous
PVX_001690	Pv_Sal1_chr06	66464	0	T	C	ACT	T	ACC	T	synonymous
PVX_001690	Pv_Sal1_chr06	66465	1	G	A	GCT	A	ACT	T	nonsynonymous
PVX_001690	Pv_Sal1_chr06	66474	1	A	G	ACC	T	GCC	A	nonsynonymous
PVX_001690	Pv_Sal1_chr06	66538	2	A	C	CAT	T	CCT	P	nonsynonymous
PVX_001690	Pv_Sal1_chr06	66624	1	T	A	TCT	T	ACT	T	synonymous
PVX_001690	Pv_Sal1_chr06	67068	1	C	T	CAT	T	TAT	Y	nonsynonymous
PVX_001700	Pv_Sal1_chr06	72884	0	C	T	TGC	T	TGT	C	nonsynonymous
PVX_001705	Pv_Sal1_chr06	75055	0	C	T	GTC	V	GTT	V	synonymous
PVX_001705	Pv_Sal1_chr06	75461	1	C	T	CCT	V	TCT	S	nonsynonymous
PVX_001705	Pv_Sal1_chr06	75462	2	C	T	CCT	V	CTT	L	nonsynonymous
PVX_001705	Pv_Sal1_chr06	75463	0	T	C	CCT	V	CCC	P	nonsynonymous
PVX_001705	Pv_Sal1_chr06	75466	0	T	A	TAT	V	TAA	P	nonsynonymous
PVX_001705	Pv_Sal1_chr06	75472	0	T	C	GCT	A	GCC	A	synonymous
PVX_001705	Pv_Sal1_chr06	75481	0	T	C	CTT	A	CTC	L	nonsynonymous
PVX_001705	Pv_Sal1_chr06	75486	2	T	C	CTT	A	CCT	P	nonsynonymous
PVX_001705	Pv_Sal1_chr06	75490	0	A	T	TAA	A	TAT	Y	nonsynonymous
PVX_001705	Pv_Sal1_chr06	75535	0	T	C	TTT	A	TTC	F	nonsynonymous
PVX_001705	Pv_Sal1_chr06	75578	1	G	T	GGT	G	TGT	C	nonsynonymous
PVX_001705	Pv_Sal1_chr06	75581	1	G	C	GTC	V	CTC	L	nonsynonymous
PVX_001705	Pv_Sal1_chr06	75587	1	G	C	GTC	V	CTC	L	nonsynonymous
PVX_001705	Pv_Sal1_chr06	75590	1	T	C	TGT	V	CGT	R	nonsynonymous
PVX_001705	Pv_Sal1_chr06	75592	0	T	A	TGT	V	TGA	R	nonsynonymous
PVX_001705	Pv_Sal1_chr06	75593	1	C	T	CCC	V	TCC	S	nonsynonymous
PVX_001705	Pv_Sal1_chr06	75594	2	C	T	CCC	V	CTC	L	nonsynonymous
PVX_001705	Pv_Sal1_chr06	75607	0	C	T	CCC	V	CCT	P	nonsynonymous
PVX_001710	Pv_Sal1_chr06	79754	1	C	T	CTC	V	TTC	F	nonsynonymous
PVX_001715	Pv_Sal1_chr06	83267	0	G	T	GGG	G	GGT	G	synonymous
PVX_001715	Pv_Sal1_chr06	83303	0	C	T	GAC	D	GAT	D	synonymous
PVX_001715	Pv_Sal1_chr06	83313	1	G	A	GGG	G	AGG	R	nonsynonymous
PVX_001715	Pv_Sal1_chr06	83316	1	T	G	TTT	G	GTT	V	nonsynonymous
PVX_001715	Pv_Sal1_chr06	83318	0	T	G	TTT	G	TTG	L	nonsynonymous
PVX_001720	Pv_Sal1_chr06	88123	2	T	G	GTC	V	GGC	G	nonsynonymous
PVX_001720	Pv_Sal1_chr06	88358	0	C	T	AAC	N	AAT	N	synonymous
PVX_001720	Pv_Sal1_chr06	89951	0	C	G	GCC	A	GCG	A	synonymous
PVX_001720	Pv_Sal1_chr06	90101	0	C	T	GAC	D	GAT	D	synonymous
PVX_001725	Pv_Sal1_chr06	91646	2	C	A	ACC	T	AAC	N	nonsynonymous
PVX_001725	Pv_Sal1_chr06	91887	0	C	T	GTC	V	GTT	V	synonymous
PVX_001725	Pv_Sal1_chr06	92074	1	T	C	TAC	V	CAC	H	nonsynonymous
PVX_001730	Pv_Sal1_chr06	94453	2	T	C	GTT	V	GCT	A	nonsynonymous
PVX_001730	Pv_Sal1_chr06	94589	0	C	G	CGC	V	CGG	R	nonsynonymous
PVX_001730	Pv_Sal1_chr06	96090	1	C	T	CTA	V	TTA	L	nonsynonymous
PVX_001735	Pv_Sal1_chr06	96877	2	A	G	TAC	V	TGC	C	nonsynonymous
PVX_001735	Pv_Sal1_chr06	96892	2	C	T	CCC	V	CTC	L	nonsynonymous
PVX_001735	Pv_Sal1_chr06	96895	2	T	C	CTC	V	CCC	P	nonsynonymous
PVX_001735	Pv_Sal1_chr06	96898	2	G	A	TGC	V	TAC	Y	nonsynonymous
PVX_001735	Pv_Sal1_chr06	96913	2	C	T	CCC	V	CTC	L	nonsynonymous
PVX_001735	Pv_Sal1_chr06	96916	2	T	C	CTC	V	CCC	P	nonsynonymous
PVX_001735	Pv_Sal1_chr06	96919	2	A	G	TAC	V	TGC	C	nonsynonymous
PVX_001735	Pv_Sal1_chr06	96937	2	C	T	CCC	V	CTC	L	nonsynonymous
PVX_001735	Pv_Sal1_chr06	96961	2	A	G	TAC	V	TGC	C	nonsynonymous
PVX_001735	Pv_Sal1_chr06	97266	1	T	G	TGT	V	GGT	G	nonsynonymous
PVX_001735	Pv_Sal1_chr06	97476	1	A	T	ATC	I	TTC	F	nonsynonymous
PVX_001735	Pv_Sal1_chr06	97494	1	T	A	TTC	I	ATC	I	synonymous
PVX_001735	Pv_Sal1_chr06	97609	2	A	T	AAC	N	ATC	I	nonsynonymous
PVX_001750	Pv_Sal1_chr06	107477	2	G	A	GGT	G	GAT	D	nonsynonymous
PVX_001750	Pv_Sal1_chr06	107480	2	C	A	ACC	T	AAC	N	nonsynonymous
PVX_001750	Pv_Sal1_chr06	107513	2	G	A	GGT	G	GAT	D	nonsynonymous
PVX_001750	Pv_Sal1_chr06	107516	2	C	A	ACC	T	AAC	N	nonsynonymous
PVX_001750	Pv_Sal1_chr06	107524	1	A	G	ATG	M	GTG	V	nonsynonymous
PVX_001750	Pv_Sal1_chr06	107534	2	A	C	AAC	N	ACC	T	nonsynonymous
PVX_001750	Pv_Sal1_chr06	107585	2	C	T	GCG	A	GTG	V	nonsynonymous
PVX_001750	Pv_Sal1_chr06	107639	2	T	G	CTA	A	CGA	R	nonsynonymous
PVX_001755	Pv_Sal1_chr06	113891	2	A	G	CAC	A	CGC	R	nonsynonymous
PVX_001755	Pv_Sal1_chr06	114639	0	T	C	TTT	A	TTC	F	nonsynonymous
PVX_001760	Pv_Sal1_chr06	117235	2	A	G	AAG	K	AGG	R	nonsynonymous
PVX_001760	Pv_Sal1_chr06	117404	0	C	G	CTC	K	CTG	L	nonsynonymous
PVX_001760	Pv_Sal1_chr06	117422	0	C	G	GAC	D	GAG	E	nonsynonymous
PVX_001760	Pv_Sal1_chr06	117947	0	C	T	TAC	D	TAT	Y	nonsynonymous
PVX_001760	Pv_Sal1_chr06	117965	0	A	G	AAA	K	AAG	K	synonymous
PVX_001760	Pv_Sal1_chr06	117969	1	G	A	GTT	V	ATT	I	nonsynonymous
PVX_001760	Pv_Sal1_chr06	118008	1	G	A	GTC	V	ATC	I	nonsynonymous
PVX_001760	Pv_Sal1_chr06	118418	0	G	T	GCG	A	GCT	A	synonymous
PVX_001760	Pv_Sal1_chr06	118426	2	C	G	CCC	A	CGC	R	nonsynonymous
PVX_001760	Pv_Sal1_chr06	118430	0	T	C	CTT	A	CTC	L	nonsynonymous
PVX_001760	Pv_Sal1_chr06	118431	1	T	A	TAA	A	AAA	K	nonsynonymous
PVX_001760	Pv_Sal1_chr06	118433	0	A	C	TAA	A	TAC	Y	nonsynonymous
PVX_001760	Pv_Sal1_chr06	118437	1	G	T	GGC	G	TGC	C	nonsynonymous
PVX_001760	Pv_Sal1_chr06	118652	0	T	G	ATT	I	ATG	M	nonsynonymous
PVX_001760	Pv_Sal1_chr06	118659	1	C	T	CAA	I	TAA	M	nonsynonymous
PVX_001765	Pv_Sal1_chr06	119808	1	C	T	CTA	I	TTA	L	nonsynonymous
PVX_001775	Pv_Sal1_chr06	122845	1	G	A	GGT	G	AGT	S	nonsynonymous
PVX_001775	Pv_Sal1_chr06	123581	2	T	C	TTT	G	TCT	S	nonsynonymous
PVX_001775	Pv_Sal1_chr06	124971	0	C	G	TCC	G	TCG	S	nonsynonymous
PVX_001775	Pv_Sal1_chr06	125169	0	G	A	CTG	G	CTA	L	nonsynonymous
PVX_001775	Pv_Sal1_chr06	125559	0	A	C	CCA	G	CCC	P	nonsynonymous
PVX_001775	Pv_Sal1_chr06	125687	2	T	G	TTC	G	TGC	C	nonsynonymous
PVX_001775	Pv_Sal1_chr06	125695	1	G	T	GGT	G	TGT	C	nonsynonymous
PVX_001775	Pv_Sal1_chr06	126641	2	C	T	TCG	G	TTG	L	nonsynonymous
PVX_001775	Pv_Sal1_chr06	126643	1	C	G	CCT	G	GCT	A	nonsynonymous
PVX_001775	Pv_Sal1_chr06	126644	2	C	G	CCT	G	CGT	R	nonsynonymous
PVX_001775	Pv_Sal1_chr06	126645	0	T	G	CCT	G	CCG	P	nonsynonymous
PVX_001775	Pv_Sal1_chr06	126656	2	C	G	GCG	A	GGG	G	nonsynonymous
PVX_001775	Pv_Sal1_chr06	126668	2	G	C	GGG	G	GCG	A	nonsynonymous
PVX_001775	Pv_Sal1_chr06	126670	1	G	A	GTC	V	ATC	I	nonsynonymous
PVX_001775	Pv_Sal1_chr06	126740	2	A	G	AAC	N	AGC	S	nonsynonymous
PVX_001775	Pv_Sal1_chr06	126837	0	G	C	TCG	N	TCC	S	nonsynonymous
PVX_001775	Pv_Sal1_chr06	126903	0	A	G	TGA	N	TGG	W	nonsynonymous
PVX_001775	Pv_Sal1_chr06	126915	0	C	T	CAC	N	CAT	H	nonsynonymous
PVX_001775	Pv_Sal1_chr06	126979	1	G	A	GCC	A	ACC	T	nonsynonymous
PVX_001775	Pv_Sal1_chr06	126980	2	C	T	GCC	A	GTC	V	nonsynonymous
PVX_001775	Pv_Sal1_chr06	126995	2	T	C	ATC	I	ACC	T	nonsynonymous
PVX_001775	Pv_Sal1_chr06	126999	0	C	T	GCC	A	GCT	A	synonymous
PVX_001775	Pv_Sal1_chr06	127091	2	T	C	CTC	A	CCC	P	nonsynonymous
PVX_001775	Pv_Sal1_chr06	127097	2	C	T	CCC	A	CTC	L	nonsynonymous
PVX_001775	Pv_Sal1_chr06	127365	0	A	G	CGA	A	CGG	R	nonsynonymous
PVX_001775	Pv_Sal1_chr06	127403	2	C	T	CCC	A	CTC	L	nonsynonymous
PVX_001775	Pv_Sal1_chr06	127406	2	A	G	AAC	N	AGC	S	nonsynonymous
PVX_001775	Pv_Sal1_chr06	127424	2	G	C	CGA	N	CCA	P	nonsynonymous
PVX_001775	Pv_Sal1_chr06	127535	2	T	C	CTG	N	CCG	P	nonsynonymous
PVX_001775	Pv_Sal1_chr06	127557	0	T	A	CCT	N	CCA	P	nonsynonymous
PVX_001775	Pv_Sal1_chr06	127558	1	G	C	GCA	A	CCA	P	nonsynonymous
PVX_001775	Pv_Sal1_chr06	128045	2	C	G	GCG	A	GGG	G	nonsynonymous
PVX_001775	Pv_Sal1_chr06	128064	0	T	C	TTT	A	TTC	F	nonsynonymous
PVX_001775	Pv_Sal1_chr06	128069	2	C	A	CCC	A	CAC	H	nonsynonymous
PVX_001775	Pv_Sal1_chr06	128073	0	G	C	GAG	E	GAC	D	nonsynonymous
PVX_001775	Pv_Sal1_chr06	128112	0	G	A	ACG	T	ACA	T	synonymous
PVX_001780	Pv_Sal1_chr06	129508	0	C	A	AAC	N	AAA	K	nonsynonymous
PVX_001780	Pv_Sal1_chr06	130888	0	G	A	TGG	N	TGA	K	nonsynonymous
PVX_001780	Pv_Sal1_chr06	131092	0	C	T	CTC	N	CTT	L	nonsynonymous
PVX_001780	Pv_Sal1_chr06	131098	0	G	A	CCG	N	CCA	P	nonsynonymous
PVX_001780	Pv_Sal1_chr06	131100	2	C	T	CCG	N	CTG	L	nonsynonymous
PVX_001780	Pv_Sal1_chr06	131101	0	G	T	CCG	N	CCT	P	nonsynonymous
PVX_001780	Pv_Sal1_chr06	131103	2	G	T	CGT	N	CTT	L	nonsynonymous
PVX_001780	Pv_Sal1_chr06	131105	1	C	T	CCC	N	TCC	S	nonsynonymous
PVX_001780	Pv_Sal1_chr06	131107	0	C	T	CCC	N	CCT	P	nonsynonymous
PVX_001780	Pv_Sal1_chr06	131109	2	T	C	CTC	N	CCC	P	nonsynonymous
PVX_001780	Pv_Sal1_chr06	131110	0	C	G	CTC	N	CTG	L	nonsynonymous
PVX_001780	Pv_Sal1_chr06	131112	2	A	T	CAC	N	CTC	L	nonsynonymous
PVX_001782	Pv_Sal1_chr06	133195	0	C	T	CCC	N	CCT	P	nonsynonymous
PVX_001783	Pv_Sal1_chr06	135195	1	G	C	GAT	D	CAT	H	nonsynonymous
PVX_001785	Pv_Sal1_chr06	135546	2	A	G	CAA	D	CGA	R	nonsynonymous
PVX_001785	Pv_Sal1_chr06	135552	2	G	A	GGA	G	GAA	E	nonsynonymous
PVX_001785	Pv_Sal1_chr06	135555	2	G	A	CGA	G	CAA	Q	nonsynonymous
PVX_001790	Pv_Sal1_chr06	137867	1	C	T	CAA	G	TAA	Q	nonsynonymous
PVX_001790	Pv_Sal1_chr06	138239	1	G	A	GTG	V	ATG	M	nonsynonymous
PVX_001790	Pv_Sal1_chr06	138856	0	G	A	ATG	M	ATA	I	nonsynonymous
PVX_001790	Pv_Sal1_chr06	139538	1	T	C	TCT	M	CCT	P	nonsynonymous
PVX_001790	Pv_Sal1_chr06	140848	2	T	C	TTC	M	TCC	S	nonsynonymous
PVX_001790	Pv_Sal1_chr06	140849	0	C	T	TTC	M	TTT	F	nonsynonymous
PVX_001790	Pv_Sal1_chr06	140853	1	C	T	CCT	M	TCT	S	nonsynonymous
PVX_001790	Pv_Sal1_chr06	140855	0	T	G	CCT	M	CCG	P	nonsynonymous
PVX_001790	Pv_Sal1_chr06	140858	0	C	T	TTC	M	TTT	F	nonsynonymous
PVX_001790	Pv_Sal1_chr06	140868	1	G	A	GCT	A	ACT	T	nonsynonymous
PVX_001790	Pv_Sal1_chr06	141271	2	C	T	GCC	A	GTC	V	nonsynonymous
PVX_001790	Pv_Sal1_chr06	141503	0	A	C	GAA	E	GAC	D	nonsynonymous
PVX_001790	Pv_Sal1_chr06	141631	2	C	T	TCG	E	TTG	L	nonsynonymous
PVX_001795	Pv_Sal1_chr06	146008	1	G	C	GAT	D	CAT	H	nonsynonymous
PVX_001795	Pv_Sal1_chr06	146099	2	A	C	AAA	K	ACA	T	nonsynonymous
PVX_001795	Pv_Sal1_chr06	146116	1	A	G	ATT	I	GTT	V	nonsynonymous
PVX_001795	Pv_Sal1_chr06	146130	0	G	C	GCG	A	GCC	A	synonymous
PVX_001795	Pv_Sal1_chr06	147244	1	C	G	CGA	A	GGA	G	nonsynonymous
PVX_001800	Pv_Sal1_chr06	149416	0	A	G	CCA	A	CCG	P	nonsynonymous
PVX_001800	Pv_Sal1_chr06	149417	1	G	A	GTG	V	ATG	M	nonsynonymous
PVX_001800	Pv_Sal1_chr06	149516	1	C	T	CCA	V	TCA	S	nonsynonymous
PVX_001800	Pv_Sal1_chr06	150185	1	A	G	ATC	I	GTC	V	nonsynonymous
PVX_001800	Pv_Sal1_chr06	150784	0	C	T	AAC	N	AAT	N	synonymous
PVX_001800	Pv_Sal1_chr06	150823	0	G	A	GTG	V	GTA	V	synonymous
PVX_001800	Pv_Sal1_chr06	150832	0	G	C	GAG	E	GAC	D	nonsynonymous
PVX_001805	Pv_Sal1_chr06	151164	2	C	T	CCC	E	CTC	L	nonsynonymous
PVX_001805	Pv_Sal1_chr06	151169	1	A	G	AGA	R	GGA	G	nonsynonymous
PVX_001805	Pv_Sal1_chr06	151171	0	A	T	AGA	R	AGT	S	nonsynonymous
PVX_001805	Pv_Sal1_chr06	151172	1	G	A	GGA	G	AGA	R	nonsynonymous
PVX_001805	Pv_Sal1_chr06	151329	2	C	T	ACA	T	ATA	I	nonsynonymous
PVX_001805	Pv_Sal1_chr06	151330	0	A	C	ACA	T	ACC	T	synonymous
PVX_001805	Pv_Sal1_chr06	151334	1	G	A	GGA	G	AGA	R	nonsynonymous
PVX_001805	Pv_Sal1_chr06	151605	2	A	T	CAC	G	CTC	L	nonsynonymous
PVX_001805	Pv_Sal1_chr06	151609	0	A	G	ATA	I	ATG	M	nonsynonymous
PVX_001805	Pv_Sal1_chr06	152709	2	G	C	GGT	G	GCT	A	nonsynonymous
PVX_001805	Pv_Sal1_chr06	152795	1	G	T	GAT	D	TAT	Y	nonsynonymous
PVX_001810	Pv_Sal1_chr06	156589	0	C	G	CTC	D	CTG	L	nonsynonymous
PVX_001810	Pv_Sal1_chr06	156616	0	T	A	ATT	I	ATA	I	synonymous
PVX_001810	Pv_Sal1_chr06	156725	1	T	G	TCG	I	GCG	A	nonsynonymous
PVX_001810	Pv_Sal1_chr06	157969	1	C	A	CGT	I	AGT	S	nonsynonymous
PVX_001810	Pv_Sal1_chr06	157972	1	G	A	GAG	E	AAG	K	nonsynonymous
PVX_001810	Pv_Sal1_chr06	157993	1	G	T	GGG	G	TGG	W	nonsynonymous
PVX_001810	Pv_Sal1_chr06	157994	2	G	A	GGG	G	GAG	E	nonsynonymous
PVX_001810	Pv_Sal1_chr06	158276	2	T	G	ATC	I	AGC	S	nonsynonymous
PVX_001810	Pv_Sal1_chr06	158280	0	T	G	GGT	G	GGG	G	synonymous
PVX_001810	Pv_Sal1_chr06	158283	0	C	G	AGC	S	AGG	R	nonsynonymous
PVX_001810	Pv_Sal1_chr06	158288	2	T	C	GTC	V	GCC	A	nonsynonymous
PVX_001810	Pv_Sal1_chr06	158291	2	G	T	AGC	S	ATC	I	nonsynonymous
PVX_001810	Pv_Sal1_chr06	158331	0	T	C	AGT	S	AGC	S	synonymous
PVX_001810	Pv_Sal1_chr06	158349	0	T	C	AGT	S	AGC	S	synonymous
PVX_001810	Pv_Sal1_chr06	158547	0	C	A	CGC	S	CGA	R	nonsynonymous
PVX_001810	Pv_Sal1_chr06	158628	0	C	G	CGC	S	CGG	R	nonsynonymous
PVX_001810	Pv_Sal1_chr06	158710	1	G	C	GAG	E	CAG	Q	nonsynonymous
PVX_001810	Pv_Sal1_chr06	158851	1	G	C	GAA	E	CAA	Q	nonsynonymous
PVX_001810	Pv_Sal1_chr06	159095	2	C	A	GCC	A	GAC	D	nonsynonymous
PVX_001810	Pv_Sal1_chr06	159518	2	G	A	GGA	G	GAA	E	nonsynonymous
PVX_001810	Pv_Sal1_chr06	161217	0	G	C	CTG	G	CTC	L	nonsynonymous
PVX_001810	Pv_Sal1_chr06	161439	0	G	A	CAG	G	CAA	Q	nonsynonymous
PVX_001810	Pv_Sal1_chr06	161770	1	C	G	CGG	R	GGG	G	nonsynonymous
PVX_001810	Pv_Sal1_chr06	161872	1	C	G	CGC	R	GGC	G	nonsynonymous
PVX_001810	Pv_Sal1_chr06	161965	1	C	A	CCT	R	ACT	T	nonsynonymous
PVX_001810	Pv_Sal1_chr06	161974	1	C	A	CGG	R	AGG	R	synonymous
PVX_001810	Pv_Sal1_chr06	161981	2	A	C	GAA	E	GCA	A	nonsynonymous
PVX_001810	Pv_Sal1_chr06	161983	1	C	G	CAG	E	GAG	E	synonymous
PVX_001810	Pv_Sal1_chr06	161989	1	A	G	AAT	N	GAT	D	nonsynonymous
PVX_001810	Pv_Sal1_chr06	161990	2	A	G	AAT	N	AGT	S	nonsynonymous
PVX_001810	Pv_Sal1_chr06	161995	1	A	C	AAG	K	CAG	Q	nonsynonymous
PVX_001810	Pv_Sal1_chr06	161999	2	G	A	CGG	R	CAG	Q	nonsynonymous
PVX_001810	Pv_Sal1_chr06	162001	1	C	A	CAT	R	AAT	N	nonsynonymous
PVX_001810	Pv_Sal1_chr06	162141	0	A	G	GGA	G	GGG	G	synonymous
PVX_001810	Pv_Sal1_chr06	162370	1	C	T	CCC	G	TCC	S	nonsynonymous
PVX_001810	Pv_Sal1_chr06	162462	0	A	T	TTA	G	TTT	F	nonsynonymous
PVX_001810	Pv_Sal1_chr06	162862	2	C	G	CCA	G	CGA	R	nonsynonymous
PVX_001810	Pv_Sal1_chr06	163180	0	G	C	CGG	R	CGC	R	synonymous
PVX_001820	Pv_Sal1_chr06	164457	0	C	A	CCC	R	CCA	P	nonsynonymous
PVX_001820	Pv_Sal1_chr06	164769	0	C	G	CTC	R	CTG	L	nonsynonymous
PVX_001820	Pv_Sal1_chr06	164848	1	C	A	CCC	R	ACC	T	nonsynonymous
PVX_001820	Pv_Sal1_chr06	164849	2	C	G	CCC	R	CGC	R	synonymous
PVX_001820	Pv_Sal1_chr06	164851	1	G	A	GCT	A	ACT	T	nonsynonymous
PVX_001820	Pv_Sal1_chr06	164853	0	T	C	GCT	A	GCC	A	synonymous
PVX_001820	Pv_Sal1_chr06	164857	1	A	G	ACT	T	GCT	A	nonsynonymous
PVX_001820	Pv_Sal1_chr06	164862	0	G	A	GAG	E	GAA	E	synonymous
PVX_001820	Pv_Sal1_chr06	165023	2	C	T	CCT	E	CTT	L	nonsynonymous
PVX_001820	Pv_Sal1_chr06	165247	1	T	C	TCC	E	CCC	P	nonsynonymous
PVX_001820	Pv_Sal1_chr06	165251	2	A	T	CAT	E	CTT	L	nonsynonymous
PVX_001820	Pv_Sal1_chr06	165252	0	T	C	CAT	E	CAC	H	nonsynonymous
PVX_001820	Pv_Sal1_chr06	165253	1	G	T	GAC	D	TAC	Y	nonsynonymous
PVX_001820	Pv_Sal1_chr06	165257	2	T	G	ATT	I	AGT	S	nonsynonymous
PVX_001820	Pv_Sal1_chr06	165258	0	T	G	ATT	I	ATG	M	nonsynonymous
PVX_001820	Pv_Sal1_chr06	165261	0	A	T	CAA	I	CAT	H	nonsynonymous
PVX_001820	Pv_Sal1_chr06	165262	1	A	G	ATT	I	GTT	V	nonsynonymous
PVX_001820	Pv_Sal1_chr06	165280	1	G	T	GAT	D	TAT	Y	nonsynonymous
PVX_001820	Pv_Sal1_chr06	165282	0	T	C	GAT	D	GAC	D	synonymous
PVX_001820	Pv_Sal1_chr06	165283	1	G	A	GGG	G	AGG	R	nonsynonymous
PVX_001820	Pv_Sal1_chr06	165288	0	A	T	CAA	G	CAT	H	nonsynonymous
PVX_001820	Pv_Sal1_chr06	165494	2	A	G	TAG	G	TGG	W	nonsynonymous
PVX_001820	Pv_Sal1_chr06	166955	2	T	A	GTA	V	GAA	E	nonsynonymous
PVX_001820	Pv_Sal1_chr06	166976	2	C	T	CCC	V	CTC	L	nonsynonymous
PVX_001820	Pv_Sal1_chr06	167416	1	C	T	CTT	V	TTT	F	nonsynonymous
PVX_001830	Pv_Sal1_chr06	171945	1	G	A	GTC	V	ATC	I	nonsynonymous
PVX_001830	Pv_Sal1_chr06	172039	2	T	C	ATT	I	ACT	T	nonsynonymous
PVX_001830	Pv_Sal1_chr06	172046	0	A	G	GTA	V	GTG	V	synonymous
PVX_001830	Pv_Sal1_chr06	172048	2	C	T	GCT	A	GTT	V	nonsynonymous
PVX_001830	Pv_Sal1_chr06	172084	2	A	C	CAT	A	CCT	P	nonsynonymous
PVX_001830	Pv_Sal1_chr06	172338	1	A	G	ACG	T	GCG	A	nonsynonymous
PVX_001830	Pv_Sal1_chr06	173271	1	G	A	GCC	A	ACC	T	nonsynonymous
PVX_001830	Pv_Sal1_chr06	173286	1	T	A	TCC	A	ACC	T	nonsynonymous
PVX_001830	Pv_Sal1_chr06	173355	1	C	T	CAC	A	TAC	Y	nonsynonymous
PVX_001830	Pv_Sal1_chr06	173958	1	A	G	ATG	M	GTG	V	nonsynonymous
PVX_001830	Pv_Sal1_chr06	173960	0	G	C	ATG	M	ATC	I	nonsynonymous
PVX_001830	Pv_Sal1_chr06	174158	0	A	C	CAA	M	CAC	H	nonsynonymous
PVX_001830	Pv_Sal1_chr06	174732	1	G	T	GCT	A	TCT	S	nonsynonymous
PVX_001830	Pv_Sal1_chr06	175110	1	A	C	ATC	I	CTC	L	nonsynonymous
PVX_001830	Pv_Sal1_chr06	175758	1	A	C	AAC	N	CAC	H	nonsynonymous
PVX_001835	Pv_Sal1_chr06	185002	1	A	C	ACG	T	CCG	P	nonsynonymous
PVX_001840	Pv_Sal1_chr06	187415	1	G	A	GCT	A	ACT	T	nonsynonymous
PVX_001845	Pv_Sal1_chr06	194937	2	A	C	CAG	A	CCG	P	nonsynonymous
PVX_001845	Pv_Sal1_chr06	194942	1	C	G	CAG	A	GAG	E	nonsynonymous
PVX_001845	Pv_Sal1_chr06	194950	0	T	C	AGT	S	AGC	S	synonymous
PVX_001845	Pv_Sal1_chr06	196706	1	A	G	ATT	I	GTT	V	nonsynonymous
PVX_001845	Pv_Sal1_chr06	196747	0	C	G	GGC	G	GGG	G	synonymous
PVX_001845	Pv_Sal1_chr06	196749	2	G	A	GGC	G	GAC	D	nonsynonymous
PVX_001845	Pv_Sal1_chr06	196751	1	C	G	CTC	G	GTC	V	nonsynonymous
PVX_001845	Pv_Sal1_chr06	196752	2	T	C	CTC	G	CCC	P	nonsynonymous
PVX_001845	Pv_Sal1_chr06	196754	1	C	A	CAC	G	AAC	N	nonsynonymous
PVX_001845	Pv_Sal1_chr06	196757	1	C	A	CCG	G	ACG	T	nonsynonymous
PVX_001845	Pv_Sal1_chr06	197294	1	T	C	TCG	G	CCG	P	nonsynonymous
PVX_001845	Pv_Sal1_chr06	197444	1	T	G	TCT	G	GCT	A	nonsynonymous
PVX_001850	Pv_Sal1_chr06	199020	0	G	C	CAG	G	CAC	H	nonsynonymous
PVX_001850	Pv_Sal1_chr06	199037	2	A	C	CAC	G	CCC	P	nonsynonymous
PVX_001850	Pv_Sal1_chr06	199079	2	A	C	GAC	D	GCC	A	nonsynonymous
PVX_001850	Pv_Sal1_chr06	199125	0	C	A	TAC	D	TAA	A	nonsynonymous
PVX_001850	Pv_Sal1_chr06	199163	2	T	C	ATT	I	ACT	T	nonsynonymous
PVX_001850	Pv_Sal1_chr06	199165	1	G	A	GTA	V	ATA	I	nonsynonymous
PVX_001850	Pv_Sal1_chr06	199168	1	T	A	TTT	V	ATT	I	nonsynonymous
PVX_001850	Pv_Sal1_chr06	199174	1	T	C	TCT	V	CCT	P	nonsynonymous
PVX_001850	Pv_Sal1_chr06	199618	1	C	G	CGC	V	GGC	G	nonsynonymous
PVX_001850	Pv_Sal1_chr06	199694	2	T	G	GTC	V	GGC	G	nonsynonymous
PVX_001850	Pv_Sal1_chr06	199778	2	C	T	GCC	A	GTC	V	nonsynonymous
PVX_001850	Pv_Sal1_chr06	199925	2	C	T	ACC	T	ATC	I	nonsynonymous
PVX_001850	Pv_Sal1_chr06	199932	0	T	G	ATT	I	ATG	M	nonsynonymous
PVX_001850	Pv_Sal1_chr06	199933	1	C	T	CAC	I	TAC	Y	nonsynonymous
PVX_001850	Pv_Sal1_chr06	199936	1	G	A	GCC	A	ACC	T	nonsynonymous
PVX_001855	Pv_Sal1_chr06	203182	0	A	G	CAA	A	CAG	Q	nonsynonymous
PVX_001865	Pv_Sal1_chr06	208578	1	C	G	CTG	A	GTG	V	nonsynonymous
PVX_001865	Pv_Sal1_chr06	208581	1	C	G	CCC	A	GCC	A	synonymous
PVX_001865	Pv_Sal1_chr06	208596	1	T	A	TAT	A	AAT	N	nonsynonymous
PVX_001865	Pv_Sal1_chr06	208597	2	A	T	TAT	A	TTT	F	nonsynonymous
PVX_001865	Pv_Sal1_chr06	208599	1	A	C	ATT	I	CTT	L	nonsynonymous
PVX_001865	Pv_Sal1_chr06	208602	1	C	G	CTG	I	GTG	V	nonsynonymous
PVX_001865	Pv_Sal1_chr06	208605	1	C	G	CCC	I	GCC	A	nonsynonymous
PVX_001865	Pv_Sal1_chr06	211082	2	A	G	CAT	I	CGT	R	nonsynonymous
PVX_001865	Pv_Sal1_chr06	211135	1	C	G	CGA	I	GGA	G	nonsynonymous
PVX_001870	Pv_Sal1_chr06	212528	1	A	C	AGG	R	CGG	R	synonymous
PVX_001870	Pv_Sal1_chr06	212551	0	A	G	GTA	V	GTG	V	synonymous
PVX_001870	Pv_Sal1_chr06	213810	2	G	A	CGC	V	CAC	H	nonsynonymous
PVX_001870	Pv_Sal1_chr06	214145	1	A	C	AGC	S	CGC	R	nonsynonymous
PVX_001870	Pv_Sal1_chr06	214216	0	C	A	CGC	S	CGA	R	nonsynonymous
PVX_001870	Pv_Sal1_chr06	214226	1	T	C	TGC	S	CGC	R	nonsynonymous
PVX_001870	Pv_Sal1_chr06	214905	2	C	T	GCT	A	GTT	V	nonsynonymous
PVX_001870	Pv_Sal1_chr06	214965	2	G	T	AGT	S	ATT	I	nonsynonymous
PVX_001870	Pv_Sal1_chr06	215163	2	G	A	GGT	G	GAT	D	nonsynonymous
PVX_001870	Pv_Sal1_chr06	215746	0	T	C	GGT	G	GGC	G	synonymous
PVX_001870	Pv_Sal1_chr06	215747	1	A	T	AGG	R	TGG	W	nonsynonymous
PVX_001870	Pv_Sal1_chr06	215749	0	G	A	AGG	R	AGA	R	synonymous
PVX_001870	Pv_Sal1_chr06	215751	2	A	G	CAG	R	CGG	R	synonymous
PVX_001870	Pv_Sal1_chr06	215764	0	C	T	GGC	G	GGT	G	synonymous
PVX_001870	Pv_Sal1_chr06	215765	1	T	A	TGA	G	AGA	R	nonsynonymous
PVX_001870	Pv_Sal1_chr06	215767	0	A	G	TGA	G	TGG	W	nonsynonymous
PVX_001870	Pv_Sal1_chr06	215769	2	G	A	CGG	R	CAG	Q	nonsynonymous
PVX_001870	Pv_Sal1_chr06	216101	1	C	T	CAA	R	TAA	Q	nonsynonymous
PVX_001875	Pv_Sal1_chr06	219567	0	C	A	GCC	A	GCA	A	synonymous
PVX_001880	Pv_Sal1_chr06	221379	0	C	T	CGC	A	CGT	R	nonsynonymous
PVX_001880	Pv_Sal1_chr06	221458	1	C	G	CGC	A	GGC	G	nonsynonymous
PVX_001880	Pv_Sal1_chr06	221504	2	C	G	ACA	T	AGA	R	nonsynonymous
PVX_001880	Pv_Sal1_chr06	221507	2	C	A	CCC	T	CAC	H	nonsynonymous
PVX_001880	Pv_Sal1_chr06	221555	2	C	A	ACA	T	AAA	K	nonsynonymous
PVX_001880	Pv_Sal1_chr06	221587	1	T	C	TAC	T	CAC	H	nonsynonymous
PVX_001880	Pv_Sal1_chr06	221816	2	C	T	CCC	T	CTC	L	nonsynonymous
PVX_001880	Pv_Sal1_chr06	221817	0	C	G	CCC	T	CCG	P	nonsynonymous
PVX_001880	Pv_Sal1_chr06	221819	2	C	G	CCT	T	CGT	R	nonsynonymous
PVX_001880	Pv_Sal1_chr06	221824	1	T	C	TAC	T	CAC	H	nonsynonymous
PVX_001880	Pv_Sal1_chr06	221825	2	A	C	TAC	T	TCC	S	nonsynonymous
PVX_001880	Pv_Sal1_chr06	221826	0	C	T	TAC	T	TAT	Y	nonsynonymous
PVX_001880	Pv_Sal1_chr06	221827	1	T	G	TGC	T	GGC	G	nonsynonymous
PVX_001880	Pv_Sal1_chr06	221830	1	T	G	TCC	T	GCC	A	nonsynonymous
PVX_001880	Pv_Sal1_chr06	221831	2	C	G	TCC	T	TGC	C	nonsynonymous
PVX_001880	Pv_Sal1_chr06	221833	1	C	T	CTC	T	TTC	F	nonsynonymous
PVX_001880	Pv_Sal1_chr06	221947	1	C	T	CGC	T	TGC	C	nonsynonymous
PVX_001880	Pv_Sal1_chr06	221956	1	T	C	TTC	T	CTC	L	nonsynonymous
PVX_001880	Pv_Sal1_chr06	221959	1	A	G	ACC	T	GCC	A	nonsynonymous
PVX_001890	Pv_Sal1_chr06	225746	0	A	G	ACA	T	ACG	T	synonymous
PVX_001890	Pv_Sal1_chr06	225748	2	G	A	AGG	R	AAG	K	nonsynonymous
PVX_001890	Pv_Sal1_chr06	226384	2	G	A	GGA	G	GAA	E	nonsynonymous
PVX_001890	Pv_Sal1_chr06	226385	0	A	C	GGA	G	GGC	G	synonymous
PVX_001890	Pv_Sal1_chr06	226556	0	C	T	AAC	N	AAT	N	synonymous
PVX_001890	Pv_Sal1_chr06	226744	2	A	G	AAA	K	AGA	R	nonsynonymous
PVX_001890	Pv_Sal1_chr06	227086	2	G	A	GGT	G	GAT	D	nonsynonymous
PVX_001890	Pv_Sal1_chr06	227140	2	C	G	GCT	A	GGT	G	nonsynonymous
PVX_001890	Pv_Sal1_chr06	227691	1	G	A	GAC	D	AAC	N	nonsynonymous
PVX_001890	Pv_Sal1_chr06	228044	0	T	C	ACT	T	ACC	T	synonymous
PVX_001890	Pv_Sal1_chr06	228191	0	A	G	TCA	T	TCG	S	nonsynonymous
PVX_001890	Pv_Sal1_chr06	228302	0	C	T	GTC	V	GTT	V	synonymous
PVX_001890	Pv_Sal1_chr06	229399	2	A	G	GAA	E	GGA	G	nonsynonymous
PVX_001890	Pv_Sal1_chr06	229401	1	G	A	GAG	E	AAG	K	nonsynonymous
PVX_001890	Pv_Sal1_chr06	229411	2	G	A	GGA	G	GAA	E	nonsynonymous
PVX_001890	Pv_Sal1_chr06	229413	1	A	G	AAG	K	GAG	E	nonsynonymous
PVX_001890	Pv_Sal1_chr06	229423	2	G	A	GGA	G	GAA	E	nonsynonymous
PVX_001890	Pv_Sal1_chr06	229425	1	A	G	AAG	K	GAG	E	nonsynonymous
PVX_001890	Pv_Sal1_chr06	229432	2	G	A	CGT	K	CAT	H	nonsynonymous
PVX_001890	Pv_Sal1_chr06	229946	0	C	T	GCC	A	GCT	A	synonymous
PVX_001890	Pv_Sal1_chr06	230309	0	T	G	CCT	A	CCG	P	nonsynonymous
PVX_001895	Pv_Sal1_chr06	231286	0	C	T	GAC	D	GAT	D	synonymous
PVX_001895	Pv_Sal1_chr06	231301	0	G	A	ACG	T	ACA	T	synonymous
PVX_001895	Pv_Sal1_chr06	231430	0	G	T	CTG	T	CTT	L	nonsynonymous
PVX_001895	Pv_Sal1_chr06	232646	1	G	A	GAC	D	AAC	N	nonsynonymous
PVX_001895	Pv_Sal1_chr06	233039	1	C	A	CAT	D	AAT	N	nonsynonymous
PVX_001895	Pv_Sal1_chr06	233857	0	G	T	ACG	T	ACT	T	synonymous
PVX_001895	Pv_Sal1_chr06	233866	0	A	C	ACA	T	ACC	T	synonymous
PVX_001895	Pv_Sal1_chr06	233867	1	A	G	ACT	T	GCT	A	nonsynonymous
PVX_001895	Pv_Sal1_chr06	233870	1	G	C	GCA	A	CCA	P	nonsynonymous
PVX_001895	Pv_Sal1_chr06	234294	2	C	T	GCG	A	GTG	V	nonsynonymous
PVX_001895	Pv_Sal1_chr06	234302	1	G	A	GAC	D	AAC	N	nonsynonymous
PVX_001895	Pv_Sal1_chr06	234304	0	C	A	GAC	D	GAA	E	nonsynonymous
PVX_001895	Pv_Sal1_chr06	234307	0	G	A	GGG	G	GGA	G	synonymous
PVX_001895	Pv_Sal1_chr06	234311	1	T	G	TCG	G	GCG	A	nonsynonymous
PVX_001895	Pv_Sal1_chr06	234319	0	A	C	GCA	A	GCC	A	synonymous
PVX_001895	Pv_Sal1_chr06	234323	1	G	A	GGG	G	AGG	R	nonsynonymous
PVX_001895	Pv_Sal1_chr06	234329	1	T	G	TCG	G	GCG	A	nonsynonymous
PVX_001900	Pv_Sal1_chr06	236825	1	C	A	CTC	G	ATC	I	nonsynonymous
PVX_001900	Pv_Sal1_chr06	236827	0	C	G	CTC	G	CTG	L	nonsynonymous
PVX_001900	Pv_Sal1_chr06	237228	2	G	C	AGA	R	ACA	T	nonsynonymous
PVX_001900	Pv_Sal1_chr06	239375	0	C	T	CAC	R	CAT	H	nonsynonymous
PVX_001905	Pv_Sal1_chr06	242070	2	G	C	AGA	R	ACA	T	nonsynonymous
PVX_001905	Pv_Sal1_chr06	242099	1	A	G	ACC	T	GCC	A	nonsynonymous
PVX_001920	Pv_Sal1_chr06	246234	0	T	A	ACT	T	ACA	T	synonymous
PVX_001920	Pv_Sal1_chr06	247784	1	G	T	GTT	V	TTT	F	nonsynonymous
PVX_001920	Pv_Sal1_chr06	248838	2	G	A	GGC	G	GAC	D	nonsynonymous
PVX_001920	Pv_Sal1_chr06	248849	1	T	C	TGA	G	CGA	R	nonsynonymous
PVX_001920	Pv_Sal1_chr06	248854	0	A	G	TGA	G	TGG	W	nonsynonymous
PVX_001920	Pv_Sal1_chr06	248867	1	T	C	TGA	G	CGA	R	nonsynonymous
PVX_001920	Pv_Sal1_chr06	248872	0	A	G	TGA	G	TGG	W	nonsynonymous
PVX_001920	Pv_Sal1_chr06	248885	1	C	T	CGA	G	TGA	W	nonsynonymous
PVX_001920	Pv_Sal1_chr06	248892	2	A	G	GAC	D	GGC	G	nonsynonymous
PVX_001920	Pv_Sal1_chr06	248903	1	C	T	CGA	D	TGA	G	nonsynonymous
PVX_001920	Pv_Sal1_chr06	248908	0	G	A	TGG	D	TGA	G	nonsynonymous
PVX_001920	Pv_Sal1_chr06	248921	1	C	T	CGA	D	TGA	G	nonsynonymous
PVX_001920	Pv_Sal1_chr06	248926	0	G	A	TGG	D	TGA	G	nonsynonymous
PVX_001920	Pv_Sal1_chr06	249894	2	C	G	ACG	T	AGG	R	nonsynonymous
PVX_001920	Pv_Sal1_chr06	249895	0	G	A	ACG	T	ACA	T	synonymous
PVX_001920	Pv_Sal1_chr06	250681	0	C	T	CCC	T	CCT	P	nonsynonymous
PVX_001920	Pv_Sal1_chr06	250781	1	G	A	GTT	V	ATT	I	nonsynonymous
PVX_001920	Pv_Sal1_chr06	250820	1	C	G	CGC	V	GGC	G	nonsynonymous
PVX_001920	Pv_Sal1_chr06	251246	1	C	G	CTC	V	GTC	V	synonymous
PVX_001920	Pv_Sal1_chr06	251342	1	C	G	CAG	V	GAG	E	nonsynonymous
PVX_001920	Pv_Sal1_chr06	251419	0	T	G	CTT	V	CTG	L	nonsynonymous
PVX_001920	Pv_Sal1_chr06	251421	2	T	C	GTT	V	GCT	A	nonsynonymous
PVX_001925	Pv_Sal1_chr06	254154	1	G	C	GCC	A	CCC	P	nonsynonymous
PVX_001925	Pv_Sal1_chr06	254211	1	G	C	GAC	D	CAC	H	nonsynonymous
PVX_001925	Pv_Sal1_chr06	254750	0	T	A	ATT	I	ATA	I	synonymous
PVX_001925	Pv_Sal1_chr06	255100	2	G	T	TGC	I	TTC	F	nonsynonymous
PVX_001925	Pv_Sal1_chr06	255522	1	T	C	TGC	I	CGC	R	nonsynonymous
PVX_001925	Pv_Sal1_chr06	255531	1	T	C	TCC	I	CCC	P	nonsynonymous
PVX_001925	Pv_Sal1_chr06	255535	2	A	G	CAT	I	CGT	R	nonsynonymous
PVX_001925	Pv_Sal1_chr06	255536	0	T	C	CAT	I	CAC	H	nonsynonymous
PVX_001925	Pv_Sal1_chr06	255538	2	T	G	GTA	V	GGA	G	nonsynonymous
PVX_001925	Pv_Sal1_chr06	255539	0	A	G	GTA	V	GTG	V	synonymous
PVX_001925	Pv_Sal1_chr06	255548	0	C	A	TGC	V	TGA	V	synonymous
PVX_001925	Pv_Sal1_chr06	255549	1	C	T	CGC	V	TGC	C	nonsynonymous
PVX_001930	Pv_Sal1_chr06	256864	0	T	C	AAT	N	AAC	N	synonymous
PVX_001930	Pv_Sal1_chr06	256867	0	C	T	TGC	N	TGT	C	nonsynonymous
PVX_001930	Pv_Sal1_chr06	257555	0	A	C	AAA	K	AAC	N	nonsynonymous
PVX_001935	Pv_Sal1_chr06	261124	1	C	T	CAC	K	TAC	Y	nonsynonymous
PVX_001935	Pv_Sal1_chr06	261151	1	C	G	CAG	K	GAG	E	nonsynonymous
PVX_001935	Pv_Sal1_chr06	263047	2	A	G	GAT	D	GGT	G	nonsynonymous
PVX_001940	Pv_Sal1_chr06	264141	1	A	T	AAC	N	TAC	Y	nonsynonymous
PVX_001940	Pv_Sal1_chr06	264570	1	G	A	GCC	A	ACC	T	nonsynonymous
PVX_001940	Pv_Sal1_chr06	265231	2	T	G	CTG	A	CGG	R	nonsynonymous
PVX_001940	Pv_Sal1_chr06	265677	1	T	C	TTG	A	CTG	L	nonsynonymous
PVX_001945	Pv_Sal1_chr06	267766	0	G	A	AAG	K	AAA	K	synonymous
PVX_001945	Pv_Sal1_chr06	267824	1	T	C	TAC	K	CAC	H	nonsynonymous
PVX_001945	Pv_Sal1_chr06	267903	2	G	C	TGC	K	TCC	S	nonsynonymous
PVX_001945	Pv_Sal1_chr06	267927	2	G	A	GGC	G	GAC	D	nonsynonymous
PVX_001950	Pv_Sal1_chr06	269764	1	C	T	CGG	R	TGG	W	nonsynonymous
PVX_001950	Pv_Sal1_chr06	269789	2	A	G	CAT	R	CGT	R	synonymous
PVX_001950	Pv_Sal1_chr06	269804	2	G	A	CGT	R	CAT	H	nonsynonymous
PVX_001950	Pv_Sal1_chr06	269839	1	T	C	TGG	R	CGG	R	synonymous
PVX_001950	Pv_Sal1_chr06	269852	2	C	T	TCC	R	TTC	F	nonsynonymous
PVX_001950	Pv_Sal1_chr06	269979	0	G	A	CCG	R	CCA	P	nonsynonymous
PVX_001950	Pv_Sal1_chr06	270991	1	T	G	TTT	R	GTT	V	nonsynonymous
PVX_001950	Pv_Sal1_chr06	270992	2	T	C	TTT	R	TCT	S	nonsynonymous
PVX_001950	Pv_Sal1_chr06	270995	2	T	G	TTG	R	TGG	W	nonsynonymous
PVX_001950	Pv_Sal1_chr06	270998	2	G	A	AGT	S	AAT	N	nonsynonymous
PVX_001950	Pv_Sal1_chr06	271003	1	T	G	TTT	S	GTT	V	nonsynonymous
PVX_001950	Pv_Sal1_chr06	271004	2	T	C	TTT	S	TCT	S	synonymous
PVX_001950	Pv_Sal1_chr06	271007	2	T	G	TTG	S	TGG	W	nonsynonymous
PVX_001950	Pv_Sal1_chr06	271010	2	G	A	AGT	S	AAT	N	nonsynonymous
PVX_001950	Pv_Sal1_chr06	271049	2	T	C	CTC	S	CCC	P	nonsynonymous
PVX_001950	Pv_Sal1_chr06	271155	0	T	C	CAT	S	CAC	H	nonsynonymous
PVX_001950	Pv_Sal1_chr06	271411	1	G	C	GGC	G	CGC	R	nonsynonymous
PVX_001950	Pv_Sal1_chr06	272513	2	C	A	CCC	G	CAC	H	nonsynonymous
PVX_001950	Pv_Sal1_chr06	273219	0	C	T	TCC	G	TCT	S	nonsynonymous
PVX_001950	Pv_Sal1_chr06	273292	1	C	T	CGC	G	TGC	C	nonsynonymous
PVX_001950	Pv_Sal1_chr06	273659	2	A	G	CAT	G	CGT	R	nonsynonymous
PVX_001950	Pv_Sal1_chr06	273866	2	C	T	TCC	G	TTC	F	nonsynonymous
PVX_001950	Pv_Sal1_chr06	275311	1	C	A	CGG	R	AGG	R	synonymous
PVX_001950	Pv_Sal1_chr06	275314	1	C	G	CAT	R	GAT	D	nonsynonymous
PVX_001950	Pv_Sal1_chr06	275315	2	A	G	CAT	R	CGT	R	synonymous
PVX_001950	Pv_Sal1_chr06	275317	1	T	A	TGG	R	AGG	R	synonymous
PVX_001950	Pv_Sal1_chr06	275318	2	G	A	TGG	R	TAG	R	synonymous
PVX_001950	Pv_Sal1_chr06	275543	2	G	A	TGC	R	TAC	Y	nonsynonymous
PVX_001950	Pv_Sal1_chr06	275875	1	A	G	AAT	N	GAT	D	nonsynonymous
PVX_001950	Pv_Sal1_chr06	276648	0	A	G	TCA	N	TCG	S	nonsynonymous
PVX_001950	Pv_Sal1_chr06	276877	1	G	A	GCC	A	ACC	T	nonsynonymous
PVX_001950	Pv_Sal1_chr06	277409	2	A	G	AAG	K	AGG	R	nonsynonymous
PVX_001950	Pv_Sal1_chr06	277809	0	C	T	CGC	K	CGT	R	nonsynonymous
PVX_001950	Pv_Sal1_chr06	277812	0	T	C	GGT	G	GGC	G	synonymous
PVX_001950	Pv_Sal1_chr06	277854	0	T	C	GGT	G	GGC	G	synonymous
PVX_001950	Pv_Sal1_chr06	277875	0	C	T	GGC	G	GGT	G	synonymous
PVX_001950	Pv_Sal1_chr06	277896	0	T	C	GGT	G	GGC	G	synonymous
PVX_001950	Pv_Sal1_chr06	278628	0	T	C	GCT	A	GCC	A	synonymous
PVX_001950	Pv_Sal1_chr06	278949	0	G	A	GCG	A	GCA	A	synonymous
PVX_001950	Pv_Sal1_chr06	280495	0	C	T	TGC	A	TGT	C	nonsynonymous
PVX_001950	Pv_Sal1_chr06	280497	2	G	A	TGT	A	TAT	Y	nonsynonymous
PVX_001950	Pv_Sal1_chr06	280731	2	C	G	CCT	A	CGT	R	nonsynonymous
PVX_001950	Pv_Sal1_chr06	281203	0	G	C	AGG	R	AGC	S	nonsynonymous
PVX_001950	Pv_Sal1_chr06	281304	2	G	A	TGT	R	TAT	Y	nonsynonymous
PVX_001950	Pv_Sal1_chr06	281445	2	G	C	AGA	R	ACA	T	nonsynonymous
PVX_001950	Pv_Sal1_chr06	281450	1	C	G	CGT	R	GGT	G	nonsynonymous
PVX_001950	Pv_Sal1_chr06	281491	0	C	G	CTC	R	CTG	L	nonsynonymous
PVX_001950	Pv_Sal1_chr06	282248	1	T	G	TCC	R	GCC	A	nonsynonymous
PVX_001950	Pv_Sal1_chr06	282277	0	C	G	CCC	R	CCG	P	nonsynonymous
PVX_001950	Pv_Sal1_chr06	282397	0	T	C	CTT	R	CTC	L	nonsynonymous
PVX_001950	Pv_Sal1_chr06	282402	2	G	A	GGG	G	GAG	E	nonsynonymous
PVX_001950	Pv_Sal1_chr06	282658	0	C	G	CAC	G	CAG	Q	nonsynonymous
PVX_001950	Pv_Sal1_chr06	283017	2	G	C	TGA	G	TCA	S	nonsynonymous
PVX_001950	Pv_Sal1_chr06	283549	0	T	C	CCT	G	CCC	P	nonsynonymous
PVX_001950	Pv_Sal1_chr06	284511	2	C	T	CCT	G	CTT	L	nonsynonymous
PVX_001950	Pv_Sal1_chr06	286071	2	G	A	GGA	G	GAA	E	nonsynonymous
PVX_001955	Pv_Sal1_chr06	291570	0	G	A	GTG	V	GTA	V	synonymous
PVX_001955	Pv_Sal1_chr06	291571	1	C	G	CTT	V	GTT	V	synonymous
PVX_001955	Pv_Sal1_chr06	291572	2	T	C	CTT	V	CCT	P	nonsynonymous
PVX_001955	Pv_Sal1_chr06	291611	2	C	T	CCG	V	CTG	L	nonsynonymous
PVX_001955	Pv_Sal1_chr06	291615	0	G	A	GTG	V	GTA	V	synonymous
PVX_001955	Pv_Sal1_chr06	291625	1	T	C	TTG	V	CTG	L	nonsynonymous
PVX_001955	Pv_Sal1_chr06	291712	1	C	T	CCA	V	TCA	S	nonsynonymous
PVX_001955	Pv_Sal1_chr06	291737	2	A	G	AAC	N	AGC	S	nonsynonymous
PVX_001955	Pv_Sal1_chr06	292111	1	T	G	TCA	N	GCA	A	nonsynonymous
PVX_001955	Pv_Sal1_chr06	294215	2	G	A	CGT	N	CAT	H	nonsynonymous
PVX_001960	Pv_Sal1_chr06	297667	0	T	C	GCT	A	GCC	A	synonymous
PVX_001960	Pv_Sal1_chr06	297668	1	A	G	AAA	K	GAA	E	nonsynonymous
PVX_001960	Pv_Sal1_chr06	297669	2	A	T	AAA	K	ATA	I	nonsynonymous
PVX_001960	Pv_Sal1_chr06	297671	1	A	G	ACC	T	GCC	A	nonsynonymous
PVX_001960	Pv_Sal1_chr06	297681	2	C	T	GCT	A	GTT	V	nonsynonymous
PVX_001960	Pv_Sal1_chr06	298106	1	T	C	TGC	A	CGC	R	nonsynonymous
PVX_001960	Pv_Sal1_chr06	298120	0	C	T	AGC	S	AGT	S	synonymous
PVX_001960	Pv_Sal1_chr06	298542	2	A	T	CAT	S	CTT	L	nonsynonymous
PVX_001960	Pv_Sal1_chr06	298553	1	C	A	CCC	S	ACC	T	nonsynonymous
PVX_001960	Pv_Sal1_chr06	298557	2	T	A	CTT	S	CAT	H	nonsynonymous
PVX_001960	Pv_Sal1_chr06	298562	1	G	A	GCC	A	ACC	T	nonsynonymous
PVX_001960	Pv_Sal1_chr06	298573	0	G	T	CTG	A	CTT	L	nonsynonymous
PVX_001960	Pv_Sal1_chr06	299991	2	T	C	CTC	A	CCC	P	nonsynonymous
PVX_001960	Pv_Sal1_chr06	300006	2	T	C	CTC	A	CCC	P	nonsynonymous
PVX_001960	Pv_Sal1_chr06	300074	1	A	T	AGG	R	TGG	W	nonsynonymous
PVX_001960	Pv_Sal1_chr06	300080	1	T	C	TCC	R	CCC	P	nonsynonymous
PVX_001960	Pv_Sal1_chr06	300095	1	C	T	CCC	R	TCC	S	nonsynonymous
PVX_001960	Pv_Sal1_chr06	300104	1	A	T	AGG	R	TGG	W	nonsynonymous
PVX_001960	Pv_Sal1_chr06	300442	0	G	C	ATG	M	ATC	I	nonsynonymous
PVX_001960	Pv_Sal1_chr06	300722	1	A	G	AGG	R	GGG	G	nonsynonymous
PVX_001960	Pv_Sal1_chr06	301140	2	A	C	AAC	N	ACC	T	nonsynonymous
PVX_001960	Pv_Sal1_chr06	301144	0	C	T	GCC	A	GCT	A	synonymous
PVX_001960	Pv_Sal1_chr06	301147	0	C	A	AAC	N	AAA	K	nonsynonymous
PVX_001960	Pv_Sal1_chr06	301148	1	T	G	TCC	N	GCC	A	nonsynonymous
PVX_001960	Pv_Sal1_chr06	301150	0	C	T	TCC	N	TCT	S	nonsynonymous
PVX_001960	Pv_Sal1_chr06	301157	1	G	A	GCC	A	ACC	T	nonsynonymous
PVX_001960	Pv_Sal1_chr06	301240	0	G	A	TAG	A	TAA	T	nonsynonymous
PVX_001960	Pv_Sal1_chr06	301247	1	C	G	CCT	A	GCT	A	synonymous
PVX_001960	Pv_Sal1_chr06	301606	0	G	A	AGG	R	AGA	R	synonymous
PVX_001960	Pv_Sal1_chr06	301827	2	C	T	GCC	A	GTC	V	nonsynonymous
PVX_001965	Pv_Sal1_chr06	311117	0	C	A	GGC	G	GGA	G	synonymous
PVX_001965	Pv_Sal1_chr06	311129	0	T	C	GAT	D	GAC	D	synonymous
PVX_001965	Pv_Sal1_chr06	311136	1	C	T	CAT	D	TAT	Y	nonsynonymous
PVX_001965	Pv_Sal1_chr06	311138	0	T	C	CAT	D	CAC	H	nonsynonymous
PVX_001965	Pv_Sal1_chr06	311153	0	C	T	GAC	D	GAT	D	synonymous
PVX_001965	Pv_Sal1_chr06	311186	0	G	A	GTG	V	GTA	V	synonymous
PVX_001965	Pv_Sal1_chr06	311634	1	A	G	AAT	N	GAT	D	nonsynonymous
PVX_001965	Pv_Sal1_chr06	311645	0	A	T	GAA	E	GAT	D	nonsynonymous
PVX_001965	Pv_Sal1_chr06	311681	0	C	A	ATC	I	ATA	I	synonymous
PVX_001965	Pv_Sal1_chr06	312652	1	G	T	GGG	G	TGG	W	nonsynonymous
PVX_001965	Pv_Sal1_chr06	312932	2	G	A	GGG	G	GAG	E	nonsynonymous
PVX_001965	Pv_Sal1_chr06	312935	2	A	T	GAA	E	GTA	V	nonsynonymous
PVX_001965	Pv_Sal1_chr06	312940	1	T	C	TTA	E	CTA	L	nonsynonymous
PVX_001965	Pv_Sal1_chr06	312941	2	T	C	TTA	E	TCA	S	nonsynonymous
PVX_001965	Pv_Sal1_chr06	312950	2	C	T	GCA	A	GTA	V	nonsynonymous
PVX_001965	Pv_Sal1_chr06	312989	2	C	T	ACG	T	ATG	M	nonsynonymous
PVX_001965	Pv_Sal1_chr06	312992	2	G	A	GGG	G	GAG	E	nonsynonymous
PVX_001965	Pv_Sal1_chr06	312995	2	C	T	GCA	A	GTA	V	nonsynonymous
PVX_001965	Pv_Sal1_chr06	312998	2	T	C	GTG	V	GCG	A	nonsynonymous
PVX_001965	Pv_Sal1_chr06	313061	2	G	T	AGA	R	ATA	I	nonsynonymous
PVX_001965	Pv_Sal1_chr06	313257	0	A	C	AGA	R	AGC	S	nonsynonymous
PVX_001965	Pv_Sal1_chr06	314087	2	G	A	AGT	S	AAT	N	nonsynonymous
PVX_001965	Pv_Sal1_chr06	314093	2	C	T	ACG	T	ATG	M	nonsynonymous
PVX_001965	Pv_Sal1_chr06	314265	0	G	C	CTG	T	CTC	L	nonsynonymous
PVX_001965	Pv_Sal1_chr06	314953	1	A	G	ATG	M	GTG	V	nonsynonymous
PVX_001965	Pv_Sal1_chr06	314959	1	A	C	AGT	S	CGT	R	nonsynonymous
PVX_001965	Pv_Sal1_chr06	314961	0	T	C	AGT	S	AGC	S	synonymous
PVX_001965	Pv_Sal1_chr06	314968	1	C	A	CGT	S	AGT	S	synonymous
PVX_001965	Pv_Sal1_chr06	314971	1	G	A	GTG	V	ATG	M	nonsynonymous
PVX_001965	Pv_Sal1_chr06	314975	2	G	A	AGC	S	AAC	N	nonsynonymous
PVX_001965	Pv_Sal1_chr06	314977	1	C	A	CGT	S	AGT	S	synonymous
PVX_001965	Pv_Sal1_chr06	315357	0	A	G	ACA	T	ACG	T	synonymous
PVX_001975	Pv_Sal1_chr06	319607	2	T	C	ATC	I	ACC	T	nonsynonymous
PVX_001975	Pv_Sal1_chr06	321219	2	G	C	TGT	I	TCT	S	nonsynonymous
PVX_001975	Pv_Sal1_chr06	321587	1	A	G	AGG	R	GGG	G	nonsynonymous
PVX_001980	Pv_Sal1_chr06	326590	2	G	A	TGC	R	TAC	Y	nonsynonymous
PVX_002480	Pv_Sal1_chr04	20604	2	G	A	AGT	S	AAT	N	nonsynonymous
PVX_002480	Pv_Sal1_chr04	20611	0	T	C	TGT	S	TGC	C	nonsynonymous
PVX_002480	Pv_Sal1_chr04	20633	1	G	A	GGT	G	AGT	S	nonsynonymous
PVX_002480	Pv_Sal1_chr04	20634	2	G	A	GGT	G	GAT	D	nonsynonymous
PVX_002480	Pv_Sal1_chr04	20639	1	A	G	ACA	T	GCA	A	nonsynonymous
PVX_002480	Pv_Sal1_chr04	20650	0	T	G	GTT	V	GTG	V	synonymous
PVX_002480	Pv_Sal1_chr04	20653	0	G	T	AAG	K	AAT	N	nonsynonymous
PVX_002480	Pv_Sal1_chr04	20663	1	C	A	CAA	K	AAA	K	synonymous
PVX_002480	Pv_Sal1_chr04	20685	2	T	G	ATA	I	AGA	R	nonsynonymous
PVX_002480	Pv_Sal1_chr04	20710	0	G	A	AAG	K	AAA	K	synonymous
PVX_002480	Pv_Sal1_chr04	20735	1	T	C	TAT	K	CAT	H	nonsynonymous
PVX_002480	Pv_Sal1_chr04	20756	1	G	T	GAT	D	TAT	Y	nonsynonymous
PVX_002480	Pv_Sal1_chr04	20762	1	A	C	ATA	I	CTA	L	nonsynonymous
PVX_002480	Pv_Sal1_chr04	20769	2	G	T	AGT	S	ATT	I	nonsynonymous
PVX_002480	Pv_Sal1_chr04	20780	1	A	G	ACT	T	GCT	A	nonsynonymous
PVX_002480	Pv_Sal1_chr04	20829	2	A	G	GAA	E	GGA	G	nonsynonymous
PVX_002480	Pv_Sal1_chr04	20865	2	A	C	CAT	E	CCT	P	nonsynonymous
PVX_002480	Pv_Sal1_chr04	20918	1	T	C	TAT	E	CAT	H	nonsynonymous
PVX_002480	Pv_Sal1_chr04	20945	1	A	G	AAC	N	GAC	D	nonsynonymous
PVX_002480	Pv_Sal1_chr04	20997	2	T	A	GTT	V	GAT	D	nonsynonymous
PVX_002480	Pv_Sal1_chr04	21006	2	C	A	ACT	T	AAT	N	nonsynonymous
PVX_002480	Pv_Sal1_chr04	21016	0	A	G	AAA	K	AAG	K	synonymous
PVX_002480	Pv_Sal1_chr04	21018	2	A	T	AAT	N	ATT	I	nonsynonymous
PVX_002480	Pv_Sal1_chr04	21071	1	A	G	AAA	K	GAA	E	nonsynonymous
PVX_002480	Pv_Sal1_chr04	21080	1	G	C	GTG	V	CTG	L	nonsynonymous
PVX_002480	Pv_Sal1_chr04	21084	2	A	G	AAT	N	AGT	S	nonsynonymous
PVX_002480	Pv_Sal1_chr04	21086	1	T	G	TAC	N	GAC	D	nonsynonymous
PVX_002480	Pv_Sal1_chr04	21104	1	G	A	GAA	E	AAA	K	nonsynonymous
PVX_002480	Pv_Sal1_chr04	21113	1	G	A	GAA	E	AAA	K	nonsynonymous
PVX_002480	Pv_Sal1_chr04	21204	2	C	G	ACC	T	AGC	S	nonsynonymous
PVX_002480	Pv_Sal1_chr04	21205	0	C	A	ACC	T	ACA	T	synonymous
PVX_002480	Pv_Sal1_chr04	21247	0	A	T	AAA	K	AAT	N	nonsynonymous
PVX_002480	Pv_Sal1_chr04	21252	2	A	C	CAA	K	CCA	P	nonsynonymous
PVX_002480	Pv_Sal1_chr04	21258	2	G	T	AGT	S	ATT	I	nonsynonymous
PVX_002480	Pv_Sal1_chr04	21269	1	G	A	GAA	E	AAA	K	nonsynonymous
PVX_002480	Pv_Sal1_chr04	21284	1	A	G	ATC	I	GTC	V	nonsynonymous
PVX_002480	Pv_Sal1_chr04	21321	2	A	T	GAT	D	GTT	V	nonsynonymous
PVX_002480	Pv_Sal1_chr04	21322	0	T	C	GAT	D	GAC	D	synonymous
PVX_002480	Pv_Sal1_chr04	21326	1	C	T	CCA	D	TCA	S	nonsynonymous
PVX_002480	Pv_Sal1_chr04	21328	0	A	T	CCA	D	CCT	P	nonsynonymous
PVX_002480	Pv_Sal1_chr04	21329	1	G	A	GAT	D	AAT	N	nonsynonymous
PVX_002480	Pv_Sal1_chr04	21330	2	A	T	GAT	D	GTT	V	nonsynonymous
PVX_002480	Pv_Sal1_chr04	21338	1	G	A	GAT	D	AAT	N	nonsynonymous
PVX_002480	Pv_Sal1_chr04	21339	2	A	C	GAT	D	GCT	A	nonsynonymous
PVX_002480	Pv_Sal1_chr04	21349	0	T	A	AAT	N	AAA	K	nonsynonymous
PVX_002480	Pv_Sal1_chr04	21356	1	G	A	GAT	D	AAT	N	nonsynonymous
PVX_002480	Pv_Sal1_chr04	21366	2	T	C	CTA	D	CCA	P	nonsynonymous
PVX_002480	Pv_Sal1_chr04	21369	2	A	T	AAA	K	ATA	I	nonsynonymous
PVX_002480	Pv_Sal1_chr04	21373	0	C	T	GAC	D	GAT	D	synonymous
PVX_002480	Pv_Sal1_chr04	21410	1	T	G	TTC	D	GTC	V	nonsynonymous
PVX_002480	Pv_Sal1_chr04	21438	2	C	G	GCA	A	GGA	G	nonsynonymous
PVX_002480	Pv_Sal1_chr04	21739	1	A	C	AGC	S	CGC	R	nonsynonymous
PVX_002485	Pv_Sal1_chr04	24382	2	T	A	ATG	M	AAG	K	nonsynonymous
PVX_002485	Pv_Sal1_chr04	24387	1	G	T	GCG	A	TCG	S	nonsynonymous
PVX_002485	Pv_Sal1_chr04	24389	0	G	A	GCG	A	GCA	A	synonymous
PVX_002485	Pv_Sal1_chr04	24390	1	A	T	ATT	I	TTT	F	nonsynonymous
PVX_002485	Pv_Sal1_chr04	24392	0	T	C	ATT	I	ATC	I	synonymous
PVX_002485	Pv_Sal1_chr04	24415	2	T	C	TTG	I	TCG	S	nonsynonymous
PVX_002485	Pv_Sal1_chr04	24418	2	A	G	GAC	D	GGC	G	nonsynonymous
PVX_002485	Pv_Sal1_chr04	24666	1	G	C	GTT	V	CTT	L	nonsynonymous
PVX_002485	Pv_Sal1_chr04	24699	1	A	T	ATT	I	TTT	F	nonsynonymous
PVX_002485	Pv_Sal1_chr04	24717	1	G	A	GTA	V	ATA	I	nonsynonymous
PVX_002485	Pv_Sal1_chr04	24753	1	A	G	ATC	I	GTC	V	nonsynonymous
PVX_002485	Pv_Sal1_chr04	24765	1	T	G	TCT	I	GCT	A	nonsynonymous
PVX_002485	Pv_Sal1_chr04	24783	1	T	C	TAA	I	CAA	Q	nonsynonymous
PVX_002485	Pv_Sal1_chr04	24788	0	G	C	ACG	T	ACC	T	synonymous
PVX_002485	Pv_Sal1_chr04	25015	2	C	T	ACT	T	ATT	I	nonsynonymous
PVX_002485	Pv_Sal1_chr04	25089	1	G	A	GGA	G	AGA	R	nonsynonymous
PVX_002485	Pv_Sal1_chr04	25099	2	T	C	TTT	G	TCT	S	nonsynonymous
PVX_002485	Pv_Sal1_chr04	25101	1	C	T	CTC	G	TTC	F	nonsynonymous
PVX_002485	Pv_Sal1_chr04	25104	1	T	C	TGA	G	CGA	R	nonsynonymous
PVX_002485	Pv_Sal1_chr04	25107	1	A	T	ACG	T	TCG	S	nonsynonymous
PVX_002485	Pv_Sal1_chr04	25118	0	A	C	ATA	I	ATC	I	synonymous
PVX_002485	Pv_Sal1_chr04	25122	1	T	C	TAA	I	CAA	Q	nonsynonymous
PVX_002485	Pv_Sal1_chr04	25129	2	G	A	TGT	I	TAT	Y	nonsynonymous
PVX_002485	Pv_Sal1_chr04	25135	2	C	T	TCT	I	TTT	F	nonsynonymous
PVX_002485	Pv_Sal1_chr04	25146	1	C	T	CTT	I	TTT	F	nonsynonymous
PVX_002485	Pv_Sal1_chr04	25166	0	G	T	AAG	K	AAT	N	nonsynonymous
PVX_002485	Pv_Sal1_chr04	25172	0	T	C	TCT	K	TCC	S	nonsynonymous
PVX_002485	Pv_Sal1_chr04	25174	2	T	C	TTT	K	TCT	S	nonsynonymous
PVX_002485	Pv_Sal1_chr04	25179	1	A	C	AGT	S	CGT	R	nonsynonymous
PVX_002485	Pv_Sal1_chr04	25180	2	G	T	AGT	S	ATT	I	nonsynonymous
PVX_002485	Pv_Sal1_chr04	25195	2	T	C	ATT	I	ACT	T	nonsynonymous
PVX_002485	Pv_Sal1_chr04	25234	2	G	T	AGA	R	ATA	I	nonsynonymous
PVX_002485	Pv_Sal1_chr04	25238	0	T	C	ACT	T	ACC	T	synonymous
PVX_002485	Pv_Sal1_chr04	25242	1	T	A	TTC	T	ATC	I	nonsynonymous
PVX_002485	Pv_Sal1_chr04	25244	0	C	T	TTC	T	TTT	F	nonsynonymous
PVX_002485	Pv_Sal1_chr04	25275	1	A	G	ATC	I	GTC	V	nonsynonymous
PVX_002490	Pv_Sal1_chr04	33683	0	A	G	GCA	A	GCG	A	synonymous
PVX_002490	Pv_Sal1_chr04	33737	0	A	G	AAA	K	AAG	K	synonymous
PVX_002490	Pv_Sal1_chr04	33754	2	C	T	GCA	A	GTA	V	nonsynonymous
PVX_002490	Pv_Sal1_chr04	33943	2	G	A	TGA	A	TAA	V	nonsynonymous
PVX_002490	Pv_Sal1_chr04	33950	0	A	C	GTA	V	GTC	V	synonymous
PVX_002490	Pv_Sal1_chr04	33956	0	G	A	CTG	V	CTA	L	nonsynonymous
PVX_002490	Pv_Sal1_chr04	33957	1	A	C	AAG	K	CAG	Q	nonsynonymous
PVX_002490	Pv_Sal1_chr04	34010	0	G	A	AAG	K	AAA	K	synonymous
PVX_002490	Pv_Sal1_chr04	34018	2	C	T	ACG	T	ATG	M	nonsynonymous
PVX_002490	Pv_Sal1_chr04	34037	0	A	G	CAA	T	CAG	Q	nonsynonymous
[truncated: 31,618 more rows]

## Sheet: Table S2
Table S2. 42-SNP barcode marker that identifies genomic signatures
Assay	Chr.	Position	Gene ID	Ref. Allele (Sal 1)	SNP Allele (Brazil I)	SNP Allele (peru IQ07)	SNP Allele (India Vii)	SNP Allele (belem)	SNP Allele (North Korea)	SNP Allele (c127)	SNP Allele (chesson)	SNP Allele (CMB-1)	SNP Allele (m19)	SNP Allele (m15)	SNP Allele (m08)	SNP Allele (Mauritania)
1	1	502333	PVX_088210	C	C	C	C	C	T	T	T	T	T	T	C	C
2	1	668364	PVX_093590	T	T	G	G	G	T	T	G	T	G	G	G	T
3	2	530130	PVX_081635	C	C	T	C	C	T	T	T	T	T	T	C	C
4	3	140565		C	C	T	T	C	C	C	T	T	T	C	T	C
5	3	476181	PVX_000555	A	A	A	G	G	A	A	A	G	G	G	A	A
6	3	497418	PVX_000530	A	A	A	G	A	A	G	G	A	G	A	A	A
7	4	233452	PVX_002740	C	C	C	T	C	C	C	C	C	T	C	T	T
8	5	62892	PVX_088835	A	A	A	G	A	A	G	A	A	G	A	A	A
9	5	1295863		T	T	T	C	C	T	T	C	T	C	C	T	T
10	6	71745		G	G	G	A	G	G	A	A	G	G	G	A	G
11	6	595747	PVX_111270	C	C	C	T	C	C	C	C	C	C	C	C	C
12	7	567623		C	C	T	T	C	C	C	T	T	T	T	C	T
13	7	1162433	PVX_099980	C	C	T	T	C	C	T	C	T	T	T	T	C
14	8	205120		T	T	T	C	T	T	T	T	C	C	C	C	C
15	8	608362	PVX_094890	A	A	G	A	A	G	A	G	G	G	A	A	G
16	8	1449111	PVX_119475	T	T	C	C	T	T	T	C	C	C	C	C	C
17	8	1594658	PVX_119280	C	C	T	T	T	C	C	C	T	T	T	C	T
18	9	616543		C	C	T	C	C	T	T	T	T	T	C	C	C
19	10	34635		T	T	G	G	G	T	T	T	G	G	G	G	G
20	10	749044		G	G	T	G	G	T	T	G	T	T	G	T	G
21	10	1190185	PVX_097755	C	C	C	C	C	T	T	T	T	T	C	C	T
22	10	1271367		C	C	C	C	T	T	C	C	C	T	C	C	T
23	11	66819		T	T	T	C	T	T	C	T	T	T	T	T	C
24	11	215123	PVX_115245	T	T	C	T	C	C	C	T	C	C	C	T	T
25	11	602489	PVX_114820	C	C	T	C	T	T	C	T	T	T	C	C	C
26	11	625318		C	C	A	C	C	A	A	A	A	A	C	C	C
27	11	705724	PVX_114700	G	G	A	A	A	G	A	G	G	A	G	A	G
28	11	1770112	PVX_113490	G	G	A	G	A	A	A	G	G	A	A	A	A
29	11	1796461	PVX_113460	T	T	T	T	C	C	C	C	C	C	C	C	C
30	11	1929841		G	G	G	G	G	A	A	G	A	A	A	A	A
31	12	1108185		C	C	C	C	C	T	T	T	T	T	T	C	C
32	12	1190029	PVX_116665	C	C	C	T	T	C	C	C	T	C	C	T	C
33	12	2656099	PVX_118370	G	G	A	A	A	G	G	G	A	A	G	G	G
34	13	482609		C	C	T	T	C	C	T	C	C	T	T	T	C
35	13	828771		G	G	A	G	G	A	A	A	A	A	G	A	G
36	13	1067343	PVX_085285	T	T	T	C	C	T	T	C	C	T	T	C	T
37	13	1139542		C	C	A	C	C	A	C	C	A	A	C	C	A
38	14	427515	PVX_122250	G	G	A	A	A	G	G	G	G	G	G	A	G
39	14	843133		C	C	T	T	C	C	T	T	C	T	T	T	T
40	14	1023899		T	T	T	T	T	C	C	C	C	C	C	T	T
41	14	2249283	PVX_100635	A	A	G	A	A	G	G	G	A	A	G	G	G
42	14	2301634		C	C	A	C	C	A	A	A	C	A	A	C	C

## Sheet: Table S3
Table S3. 539 of the 125,142 variable positions showed the consistency of the geographic distribution
scaffold	position	gene	sequence in asia strains	sequence in brazil & india strains	sequence in africa strains	Effectiveness in 212 Asian samples
Pv_Sal1_chr01	32594		G	G	A	21
Pv_Sal1_chr01	72805		G	G	A	12
Pv_Sal1_chr01	259117		T	T	G	9
Pv_Sal1_chr01	642081		A	A	G	2
Pv_Sal1_chr01	741731		G	G	A	-
Pv_Sal1_chr01	741736		A	A	T	-
Pv_Sal1_chr02	100049		C	C	A	-
Pv_Sal1_chr02	100052		C	C	T	37
Pv_Sal1_chr02	100058		C	C	T	37
Pv_Sal1_chr02	100059		C	C	A	45
Pv_Sal1_chr02	100061		A	A	G	38
Pv_Sal1_chr02	100064		C	C	T	39
Pv_Sal1_chr02	495437		C	C	T	0
Pv_Sal1_chr02	504050		A	A	G	33
Pv_Sal1_chr02	514023		T	T	A	-
Pv_Sal1_chr03	445188		G	G	A	1
Pv_Sal1_chr03	446679		G	G	T	9
Pv_Sal1_chr03	485828		T	T	C	-
Pv_Sal1_chr03	485832		G	G	A	31
Pv_Sal1_chr03	630456		C	C	T	1
Pv_Sal1_chr04	228874		G	G	C	1
Pv_Sal1_chr04	231541		G	G	A	-
Pv_Sal1_chr04	318024		C	C	G	-
Pv_Sal1_chr04	331148		C	C	T	17
Pv_Sal1_chr04	384922		G	G	C	1
Pv_Sal1_chr04	532246		A	A	G	4
Pv_Sal1_chr04	533774		C	C	G	13
Pv_Sal1_chr04	677127		G	G	A	1
Pv_Sal1_chr04	689000		A	A	G	-
Pv_Sal1_chr04	747577		C	C	A	9
Pv_Sal1_chr05	304205		C	C	T	30
Pv_Sal1_chr05	411011		C	C	T	2
Pv_Sal1_chr05	958177		T	T	G	-
Pv_Sal1_chr05	958443		G	G	A	0
Pv_Sal1_chr05	958512		G	G	T	-
Pv_Sal1_chr05	1107115		C	C	G	-
Pv_Sal1_chr05	1107116		G	G	A	52
Pv_Sal1_chr05	1188997		A	A	G	17
Pv_Sal1_chr05	1196915		A	A	C	17
Pv_Sal1_chr05	1204688		T	T	G	1
Pv_Sal1_chr05	1207754		C	C	T	17
Pv_Sal1_chr06	279418		G	G	C	30
Pv_Sal1_chr06	440096		C	C	A	20
Pv_Sal1_chr06	465539		C	C	A	-
Pv_Sal1_chr06	508754		T	T	C	22
Pv_Sal1_chr06	847159		C	C	G	43
Pv_Sal1_chr06	920708		G	G	T	91
Pv_Sal1_chr07	224261		G	G	C	15
Pv_Sal1_chr07	227851		G	G	A	11
Pv_Sal1_chr07	339115		T	T	C	9
Pv_Sal1_chr07	413041		T	T	C	3
Pv_Sal1_chr07	536664		A	A	G	-
Pv_Sal1_chr07	1071202		T	T	C	1
Pv_Sal1_chr07	1071206		G	G	C	-
Pv_Sal1_chr07	1415089		G	G	A	125
Pv_Sal1_chr07	1437770		A	A	C	73
Pv_Sal1_chr08	43977		A	A	G	17
Pv_Sal1_chr08	62120	PVX_094255	G	G	A	10
Pv_Sal1_chr08	638580		G	G	A	0
Pv_Sal1_chr08	670376	PVX_094940	T	T	C	16
Pv_Sal1_chr08	766378	PVX_095055	C	C	T	-
Pv_Sal1_chr08	844713	PVX_095150	T	T	C	11
Pv_Sal1_chr08	958817	PVX_095285	C	C	G	9
Pv_Sal1_chr08	1187774	PVX_119813	C	C	A	38
Pv_Sal1_chr08	1297570		C	C	A	0
Pv_Sal1_chr08	1297595		G	G	A	21
Pv_Sal1_chr08	1517046	PVX_119380	T	T	C	58
Pv_Sal1_chr09	492330	PVX_091405	G	G	A	-
Pv_Sal1_chr09	629090	PVX_091585	A	A	G	66
Pv_Sal1_chr09	1168822		A	A	C	10
Pv_Sal1_chr09	1208157		A	A	T	8
Pv_Sal1_chr09	1208216	PVX_092250	A	A	G	8
Pv_Sal1_chr09	1643784		T	T	C	33
Pv_Sal1_chr09	1766395		C	C	A	-
Pv_Sal1_chr10	352548		G	G	A	0
Pv_Sal1_chr10	355311	PVX_080090	C	C	T	0
Pv_Sal1_chr10	355742	PVX_080090	T	T	C	0
Pv_Sal1_chr10	505781	PVX_080250	A	A	T	-
Pv_Sal1_chr10	742092	PVX_080525	G	G	A	0
Pv_Sal1_chr10	785813	PVX_080585	G	G	T	9
Pv_Sal1_chr10	805908	PVX_080617	T	T	C	-
Pv_Sal1_chr10	805910	PVX_080617	G	G	A	-
Pv_Sal1_chr10	808666	PVX_080620	A	A	G	13
Pv_Sal1_chr10	849109	PVX_080660	C	C	T	3
Pv_Sal1_chr10	946831	PVX_098045	G	G	T	7
Pv_Sal1_chr10	950018		A	A	G	24
Pv_Sal1_chr10	1097663		A	A	G	18
Pv_Sal1_chr10	1097664		C	C	T	16
Pv_Sal1_chr10	1361750	PVX_097565	C	C	T	3
Pv_Sal1_chr11	689709		A	A	T	0
Pv_Sal1_chr11	839759		G	G	C	8
Pv_Sal1_chr11	842078		A	A	G	11
Pv_Sal1_chr11	1230132	PVX_114115	C	C	A	28
Pv_Sal1_chr11	1266006	PVX_114085	T	T	C	10
Pv_Sal1_chr11	1335679		C	C	T	30
Pv_Sal1_chr11	1703260	PVX_113560	G	G	T	3
Pv_Sal1_chr12	14030	PVX_083575	G	G	A	13
Pv_Sal1_chr12	444017	PVX_083085	G	G	T	46
Pv_Sal1_chr12	719842	PVX_082750	T	T	G	0
Pv_Sal1_chr12	734095	PVX_082730	T	T	C	1
Pv_Sal1_chr12	751717	PVX_082710	A	A	G	26
Pv_Sal1_chr12	753266		G	G	T	0
Pv_Sal1_chr12	1105607	PVX_116582	T	T	C	3
Pv_Sal1_chr12	1204903		A	A	G	16
Pv_Sal1_chr12	1221497	PVX_116710	C	C	T	31
Pv_Sal1_chr12	1368900	PVX_116892	A	A	G	0
Pv_Sal1_chr12	1889270	PVX_117475	T	T	C	22
Pv_Sal1_chr12	1895228		A	A	G	0
Pv_Sal1_chr12	2249660		T	T	A	10
Pv_Sal1_chr12	2404995	PVX_118090	A	A	G	-
Pv_Sal1_chr12	2447698	PVX_118155	T	T	G	-
Pv_Sal1_chr12	2869526	PVX_118590	G	G	A	4
Pv_Sal1_chr13	870		A	A	G	95
Pv_Sal1_chr13	326740		C	C	A	13
Pv_Sal1_chr13	326741		C	C	A	13
Pv_Sal1_chr13	343124		T	T	C	33
Pv_Sal1_chr13	349429	PVX_084475	T	T	G	0
Pv_Sal1_chr13	355135		G	G	A	98
Pv_Sal1_chr13	355137		A	A	T	103
Pv_Sal1_chr13	422127		A	A	C	-
Pv_Sal1_chr13	546694	PVX_084690	G	G	T	15
Pv_Sal1_chr13	627251	PVX_084770	C	C	T	2
Pv_Sal1_chr13	667737	PVX_084810	C	C	T	1
Pv_Sal1_chr13	995742	PVX_085195	G	G	C	-
Pv_Sal1_chr13	995744	PVX_085195	T	T	G	56
Pv_Sal1_chr13	1064607	PVX_085275	C	C	T	79
Pv_Sal1_chr13	1082355	PVX_085300	A	A	T	0
Pv_Sal1_chr13	1128260	PVX_085355	G	G	A	26
Pv_Sal1_chr13	1171510		A	A	T	40
Pv_Sal1_chr13	1171530		A	A	G	0
Pv_Sal1_chr13	1257422		G	G	A	-
Pv_Sal1_chr13	1404876		A	A	G	1
Pv_Sal1_chr13	1675626		G	G	A	3
Pv_Sal1_chr13	1851640		A	A	G	0
Pv_Sal1_chr14	455286		T	T	C	61
Pv_Sal1_chr14	455287		G	G	A	63
Pv_Sal1_chr14	458420		G	G	A	0
Pv_Sal1_chr14	662147		A	A	C	-
Pv_Sal1_chr14	674721		T	T	A	0
Pv_Sal1_chr14	732176		T	T	C	-
Pv_Sal1_chr14	805557	PVX_122710	G	G	A	33
Pv_Sal1_chr14	805560	PVX_122710	C	C	T	33
Pv_Sal1_chr14	899805	PVX_122810	G	G	A	0
Pv_Sal1_chr14	998548	PVX_122920	C	C	T	48
Pv_Sal1_chr14	998551	PVX_122920	C	C	A	-
Pv_Sal1_chr14	1119615	PVX_123085	A	A	G	57
Pv_Sal1_chr14	1141973		T	T	C	-
Pv_Sal1_chr14	1154857		T	T	A	-
Pv_Sal1_chr14	1302442	PVX_123283	T	T	C	0
Pv_Sal1_chr14	1501984	PVX_123535	C	C	G	0
Pv_Sal1_chr14	1718384		C	C	T	99
Pv_Sal1_chr14	1741130		A	A	G	5
Pv_Sal1_chr14	1772577	PVX_123775	T	T	C	9
Pv_Sal1_chr14	1785389	PVX_123795	G	G	A	64
Pv_Sal1_chr14	1926487	PVX_123955	G	G	T	10
Pv_Sal1_chr14	1964541	PVX_124005	A	A	G	-
Pv_Sal1_chr14	1964585	PVX_124005	C	C	T	18
Pv_Sal1_chr14	1999732	PVX_124045	C	C	T	10
Pv_Sal1_chr14	2260070		T	T	C	35
Pv_Sal1_chr14	2366760		A	A	G	19
Pv_Sal1_chr14	2734963	PVX_101225	C	C	A	8
Pv_Sal1_chr14	2745604		A	A	C	-
Pv_Sal1_chr14	2745616		A	A	G	-
Pv_Sal1_chr01	272263		C	G	G	184
Pv_Sal1_chr01	353017	PVX_088000	A	T	T	140
Pv_Sal1_chr01	432229	PVX_088105	A	G	G	134
Pv_Sal1_chr01	564853		C	T	T	178
Pv_Sal1_chr01	626947		C	G	G	128
Pv_Sal1_chr01	659278	PVX_093580	A	G	G	135
Pv_Sal1_chr01	665655	PVX_093610	T	C	C	113
Pv_Sal1_chr01	682055		G	T	T	159
Pv_Sal1_chr01	724189	PVX_093645	T	C	C	170
Pv_Sal1_chr02	106267		C	G	G	176
Pv_Sal1_chr02	158961		G	A	A	196
Pv_Sal1_chr02	217604	PVX_081270	T	C	C	147
Pv_Sal1_chr02	689801	PVX_081810	T	A	A	119
Pv_Sal1_chr03	19436	PVX_001080	A	C	C	131
Pv_Sal1_chr03	90939	PVX_001030	C	T	T	115
Pv_Sal1_chr03	97933	PVX_001020	A	C	C	192
Pv_Sal1_chr03	99534	PVX_001015	A	G	G	171
Pv_Sal1_chr03	99900	PVX_001015	T	G	G	196
Pv_Sal1_chr03	100030	PVX_001015	T	C	C	-
Pv_Sal1_chr03	312928	PVX_000780	T	C	C	128
Pv_Sal1_chr03	403852	PVX_000660	T	G	G	137
Pv_Sal1_chr03	442070	PVX_000604	G	C	C	170
Pv_Sal1_chr03	584524	PVX_096350	C	T	T	159
Pv_Sal1_chr03	596732	PVX_096325	A	G	G	176
Pv_Sal1_chr03	667629		A	C	C	159
Pv_Sal1_chr03	736689		T	C	C	170
Pv_Sal1_chr03	841481		C	T	T	110
Pv_Sal1_chr04	302838	PVX_002820	C	T	T	165
Pv_Sal1_chr04	314354	PVX_002835	C	T	T	176
Pv_Sal1_chr04	331511	PVX_002855	G	A	A	191
Pv_Sal1_chr04	358918	PVX_002905	A	G	G	190
Pv_Sal1_chr04	374150	PVX_002910	C	T	T	174
Pv_Sal1_chr04	509519	PVX_003905	A	C	C	173
Pv_Sal1_chr04	533771	PVX_003870	C	G	G	170
Pv_Sal1_chr04	536357		G	C	C	164
Pv_Sal1_chr04	679670	PVX_003695	A	G	G	133
Pv_Sal1_chr05	12417	PVX_088790	T	C	C	116
Pv_Sal1_chr05	12418	PVX_088790	T	C	C	116
Pv_Sal1_chr05	12472	PVX_088790	T	C	C	113
Pv_Sal1_chr05	12474	PVX_088790	T	C	C	114
Pv_Sal1_chr05	292026	PVX_089065	A	T	T	145
Pv_Sal1_chr05	353818	PVX_089160	T	C	C	176
Pv_Sal1_chr05	400572		C	G	G	169
Pv_Sal1_chr05	451675		T	C	C	-
Pv_Sal1_chr05	674041	PVX_089575	C	A	A	158
Pv_Sal1_chr05	674043	PVX_089575	T	C	C	153
Pv_Sal1_chr05	679328	PVX_089585	C	T	T	174
Pv_Sal1_chr05	716667	PVX_089640	T	C	C	176
Pv_Sal1_chr05	805765		T	C	C	87
Pv_Sal1_chr05	829582	PVX_089790	T	G	G	174
Pv_Sal1_chr05	1071716		G	T	T	151
Pv_Sal1_chr05	1130618		G	C	C	154
Pv_Sal1_chr05	1146757	PVX_090110	A	G	G	108
Pv_Sal1_chr05	1188743	PVX_090150	G	C	C	162
Pv_Sal1_chr05	1198961		G	C	C	105
Pv_Sal1_chr05	1210155	PVX_090165	C	A	A	120
Pv_Sal1_chr05	1226461	PVX_090205	T	C	C	115
Pv_Sal1_chr06	90101	PVX_001720	T	C	C	-
Pv_Sal1_chr06	151609	PVX_001805	G	A	A	172
Pv_Sal1_chr06	171945	PVX_001830	A	G	G	140
Pv_Sal1_chr06	242894		A	C	C	128
Pv_Sal1_chr06	251246	PVX_001920	G	C	C	182
Pv_Sal1_chr06	325215		G	A	A	159
Pv_Sal1_chr06	438008	PVX_111465	C	G	G	108
Pv_Sal1_chr06	535048		A	C	C	116
Pv_Sal1_chr06	567100	PVX_111305	C	T	T	-
Pv_Sal1_chr06	574362		C	T	T	170
Pv_Sal1_chr06	753116		T	C	C	189
Pv_Sal1_chr06	764849		C	A	A	-
Pv_Sal1_chr06	801106		G	T	T	150
Pv_Sal1_chr06	926032		T	C	C	169
Pv_Sal1_chr07	47088	PVX_098610	C	A	A	-
Pv_Sal1_chr07	320115	PVX_098865	G	C	C	142
Pv_Sal1_chr07	517480	PVX_099115	G	C	C	173
Pv_Sal1_chr07	569783	PVX_099180	T	C	C	150
Pv_Sal1_chr07	727230	PVX_099375	A	C	C	168
Pv_Sal1_chr07	880270	PVX_099560	G	C	C	184
Pv_Sal1_chr07	929098		T	C	C	157
Pv_Sal1_chr07	951954	PVX_099660	T	C	C	-
Pv_Sal1_chr07	1018010		A	G	G	188
Pv_Sal1_chr07	1032885	PVX_099765	C	G	G	87
Pv_Sal1_chr07	1035486	PVX_099770	C	T	T	135
Pv_Sal1_chr07	1048742	PVX_099800	C	G	G	179
Pv_Sal1_chr07	1222460	PVX_087135	C	G	G	111
Pv_Sal1_chr08	212139	PVX_094395	G	C	C	195
Pv_Sal1_chr08	221653	PVX_094405	G	A	A	121
Pv_Sal1_chr08	275784		A	G	G	117
Pv_Sal1_chr08	679581	PVX_094945	G	A	A	-
Pv_Sal1_chr08	751271		A	G	G	178
Pv_Sal1_chr08	826486	PVX_095140	T	G	G	143
Pv_Sal1_chr08	913903		T	C	C	84
Pv_Sal1_chr08	913929		T	C	C	90
Pv_Sal1_chr08	994683	PVX_095310	T	C	C	176
Pv_Sal1_chr08	1043819	PVX_095360	C	G	G	192
Pv_Sal1_chr08	1128168		T	C	C	151
Pv_Sal1_chr08	1136066	PVX_095470	C	T	T	177
Pv_Sal1_chr08	1136067	PVX_095470	T	C	C	177
Pv_Sal1_chr08	1136469	PVX_095470	G	A	A	107
Pv_Sal1_chr08	1136481	PVX_095470	A	G	G	102
Pv_Sal1_chr08	1222420	PVX_119750	G	C	C	165
Pv_Sal1_chr08	1320554	PVX_119620	T	C	C	180
Pv_Sal1_chr08	1335850	PVX_119615	A	G	G	167
Pv_Sal1_chr08	1363455	PVX_119585	C	G	G	134
Pv_Sal1_chr08	1416823	PVX_119515	A	C	C	128
Pv_Sal1_chr08	1432175	PVX_119505	T	A	A	-
Pv_Sal1_chr08	1497911	PVX_119400	G	C	C	190
Pv_Sal1_chr08	1497932	PVX_119400	G	C	C	153
Pv_Sal1_chr08	1523946		G	T	T	148
Pv_Sal1_chr08	1556519		C	T	T	183
Pv_Sal1_chr09	49198		C	T	T	91
Pv_Sal1_chr09	216687	PVX_091055	C	G	G	185
Pv_Sal1_chr09	527868	PVX_091445	A	C	C	126
Pv_Sal1_chr09	718648	PVX_091685	A	C	C	67
Pv_Sal1_chr09	833404	PVX_091770	T	C	C	200
Pv_Sal1_chr09	963263	PVX_091940	A	G	G	140
Pv_Sal1_chr09	1159234	PVX_092185	C	T	T	162
Pv_Sal1_chr09	1161422		T	A	A	126
Pv_Sal1_chr09	1345293		T	C	C	149
Pv_Sal1_chr09	1351194	PVX_092415	A	G	G	143
Pv_Sal1_chr09	1354759	PVX_092415	A	G	G	167
Pv_Sal1_chr09	1369567	PVX_092430	G	A	A	154
Pv_Sal1_chr09	1372015	PVX_092435	A	G	G	186
Pv_Sal1_chr09	1476137		A	G	G	171
Pv_Sal1_chr09	1619989	PVX_092650	A	G	G	4
Pv_Sal1_chr09	1619992	PVX_092650	C	T	T	4
Pv_Sal1_chr09	1620001	PVX_092650	G	A	A	17
Pv_Sal1_chr09	1781655		T	G	G	161
Pv_Sal1_chr09	1857422		G	A	A	178
Pv_Sal1_chr09	1872210	PVX_092950	G	A	A	140
Pv_Sal1_chr09	1894144	PVX_092975	A	G	G	184
Pv_Sal1_chr10	494214	PVX_080235	A	G	G	183
Pv_Sal1_chr10	531698		T	C	C	171
Pv_Sal1_chr10	549649	PVX_080285	C	T	T	135
Pv_Sal1_chr10	571281		C	G	G	167
Pv_Sal1_chr10	694698	PVX_080465	C	G	G	179
Pv_Sal1_chr10	838575	PVX_080660	G	A	A	194
Pv_Sal1_chr10	1039063		T	C	C	140
Pv_Sal1_chr10	1042020		C	G	G	170
Pv_Sal1_chr11	112921	PVX_115380	C	G	G	-
Pv_Sal1_chr11	139649		A	G	G	157
Pv_Sal1_chr11	216642	PVX_115240	A	C	C	178
Pv_Sal1_chr11	249864	PVX_115180	C	A	A	126
Pv_Sal1_chr11	307646	PVX_115105	C	T	T	174
Pv_Sal1_chr11	307922	PVX_115105	G	A	A	179
Pv_Sal1_chr11	453682	PVX_114965	G	A	A	115
Pv_Sal1_chr11	486781		A	G	G	168
Pv_Sal1_chr11	673339	PVX_114745	T	C	C	162
Pv_Sal1_chr11	762051		G	C	C	99
Pv_Sal1_chr11	785722	PVX_114600	T	G	G	168
Pv_Sal1_chr11	789808		A	G	G	118
Pv_Sal1_chr11	893035	PVX_114510	A	G	G	159
Pv_Sal1_chr11	894972	PVX_114510	T	C	C	161
Pv_Sal1_chr11	898879	PVX_114510	T	C	C	113
Pv_Sal1_chr11	920682	PVX_114495	A	G	G	180
Pv_Sal1_chr11	1027442	PVX_114350	T	G	G	172
Pv_Sal1_chr11	1175667		T	G	G	153
Pv_Sal1_chr11	1197798	PVX_114175	A	G	G	157
Pv_Sal1_chr11	1338419		A	G	G	144
Pv_Sal1_chr11	1407989	PVX_113905	C	T	T	139
Pv_Sal1_chr11	1448414	PVX_113846	T	G	G	168
Pv_Sal1_chr11	1449601		G	A	A	166
Pv_Sal1_chr11	1468429	PVX_113825	C	T	T	185
Pv_Sal1_chr11	1506722	PVX_113790	A	G	G	153
Pv_Sal1_chr11	1580206		C	T	T	136
Pv_Sal1_chr11	1640581		C	T	T	163
Pv_Sal1_chr11	1737184	PVX_113520	C	A	A	-
Pv_Sal1_chr11	1737186	PVX_113520	A	G	G	-
Pv_Sal1_chr11	1737188	PVX_113520	T	C	C	-
Pv_Sal1_chr11	1865322	PVX_113370	T	C	C	119
Pv_Sal1_chr11	1865347	PVX_113370	A	G	G	-
Pv_Sal1_chr11	1903468		G	A	A	177
Pv_Sal1_chr11	1972259	PVX_113255	C	G	G	187
Pv_Sal1_chr11	1981458	PVX_113250	T	G	G	173
Pv_Sal1_chr12	82796	PVX_083490	A	G	G	131
Pv_Sal1_chr12	107625	PVX_083460	G	T	T	41
Pv_Sal1_chr12	107626	PVX_083460	T	A	A	46
Pv_Sal1_chr12	150639	PVX_083400	C	T	T	142
Pv_Sal1_chr12	150656	PVX_083400	G	T	T	141
Pv_Sal1_chr12	150662	PVX_083400	A	C	C	142
Pv_Sal1_chr12	150666	PVX_083400	A	G	G	-
Pv_Sal1_chr12	154854		T	G	G	173
Pv_Sal1_chr12	155105	PVX_083390	A	G	G	133
Pv_Sal1_chr12	250561	PVX_083280	A	T	T	166
Pv_Sal1_chr12	250780	PVX_083280	A	C	C	151
Pv_Sal1_chr12	286949	PVX_083240	A	G	G	128
Pv_Sal1_chr12	382234		A	C	C	139
Pv_Sal1_chr12	575159	PVX_082937	C	G	G	-
Pv_Sal1_chr12	576345	PVX_082937	A	C	C	140
Pv_Sal1_chr12	622669	PVX_082880	C	T	T	179
Pv_Sal1_chr12	630340	PVX_082870	A	T	T	167
Pv_Sal1_chr12	745926	PVX_082715	C	G	G	186
Pv_Sal1_chr12	823120		G	A	A	152
Pv_Sal1_chr12	895520	PVX_082400	A	G	G	158
Pv_Sal1_chr12	949425		A	G	G	64
Pv_Sal1_chr12	1006651	PVX_082350	T	C	C	177
Pv_Sal1_chr12	1020382		C	A	A	140
Pv_Sal1_chr12	1020933		C	T	T	145
Pv_Sal1_chr12	1021328	PVX_116485	T	C	C	142
Pv_Sal1_chr12	1159716	PVX_116640	G	A	A	152
Pv_Sal1_chr12	1177622	PVX_116655	G	A	A	140
Pv_Sal1_chr12	1371084	PVX_116894	C	A	A	118
Pv_Sal1_chr12	1380831		A	G	G	-
Pv_Sal1_chr12	1483830	PVX_117035	T	G	G	166
Pv_Sal1_chr12	1498098		A	G	G	126
Pv_Sal1_chr12	1529617	PVX_117065	C	T	T	188
Pv_Sal1_chr12	1538902	PVX_117075	A	G	G	183
Pv_Sal1_chr12	1554168	PVX_117105	G	C	C	145
Pv_Sal1_chr12	1573879		C	A	A	191
Pv_Sal1_chr12	1623092		A	G	G	150
Pv_Sal1_chr12	1627762	PVX_117175	A	T	T	169
Pv_Sal1_chr12	1646998	PVX_117180	C	A	A	184
Pv_Sal1_chr12	1647070	PVX_117180	T	C	C	185
Pv_Sal1_chr12	1661784	PVX_117192	T	G	G	189
Pv_Sal1_chr12	1699101	PVX_117240	A	G	G	114
Pv_Sal1_chr12	1724750	PVX_117270	T	C	C	171
Pv_Sal1_chr12	1836791	PVX_117370	A	C	C	146
Pv_Sal1_chr12	1858239	PVX_117415	A	G	G	189
Pv_Sal1_chr12	1937284	PVX_117540	T	C	C	97
Pv_Sal1_chr12	2097171	PVX_117720	C	T	T	109
Pv_Sal1_chr12	2105878	PVX_117735	T	A	A	101
Pv_Sal1_chr12	2334881		A	C	C	126
Pv_Sal1_chr12	2341745	PVX_118020	T	A	A	151
Pv_Sal1_chr12	2438262	PVX_118140	A	G	G	159
Pv_Sal1_chr12	2642028	PVX_118360	T	G	G	180
Pv_Sal1_chr12	2642031	PVX_118360	T	G	G	180
Pv_Sal1_chr12	2700543	PVX_118425	C	G	G	89
Pv_Sal1_chr12	2721306	PVX_118450	T	G	G	186
Pv_Sal1_chr12	2781588	PVX_118515	A	G	G	186
Pv_Sal1_chr12	2850976		A	G	G	121
Pv_Sal1_chr12	2867141	PVX_118590	A	C	C	154
Pv_Sal1_chr12	2900405		G	A	A	164
Pv_Sal1_chr12	2998778	PVX_118700	C	G	G	178
Pv_Sal1_chr12	2998779	PVX_118700	C	T	T	180
Pv_Sal1_chr12	3003961	PVX_118705	C	T	T	184
Pv_Sal1_chr13	126047	PVX_084255	C	G	G	165
Pv_Sal1_chr13	189767	PVX_084325	A	G	G	148
Pv_Sal1_chr13	356693	PVX_084485	T	C	C	99
Pv_Sal1_chr13	382247	PVX_084515	A	T	T	131
Pv_Sal1_chr13	461237	PVX_084595	T	C	C	177
Pv_Sal1_chr13	461239	PVX_084595	A	G	G	182
Pv_Sal1_chr13	733364	PVX_084860	G	C	C	170
Pv_Sal1_chr13	818715	PVX_084970	A	G	G	142
Pv_Sal1_chr13	819227	PVX_084975	C	A	A	151
Pv_Sal1_chr13	836851		G	C	C	181
Pv_Sal1_chr13	841473	PVX_085010	G	C	C	141
Pv_Sal1_chr13	850841	PVX_085025	G	A	A	162
Pv_Sal1_chr13	997715	PVX_085195	A	C	C	64
Pv_Sal1_chr13	997723	PVX_085195	A	C	C	17
Pv_Sal1_chr13	1017229	PVX_085211	G	C	C	186
Pv_Sal1_chr13	1154445	PVX_085410	T	C	C	147
Pv_Sal1_chr13	1319443	PVX_085580	T	G	G	-
Pv_Sal1_chr13	1369434		A	G	G	147
Pv_Sal1_chr13	1412238	PVX_085620	C	G	G	170
Pv_Sal1_chr13	1433866	PVX_085670	C	T	T	115
Pv_Sal1_chr13	1464700	PVX_085725	T	G	G	129
Pv_Sal1_chr13	1472718		C	T	T	154
Pv_Sal1_chr13	1535747		G	A	A	145
Pv_Sal1_chr13	1665510		G	A	A	160
Pv_Sal1_chr13	1684082		A	T	T	87
Pv_Sal1_chr13	1779864		A	G	G	177
Pv_Sal1_chr13	1786099	PVX_086045	C	G	G	165
Pv_Sal1_chr13	1846612	PVX_086120	A	G	G	153
Pv_Sal1_chr14	296535		C	A	A	174
Pv_Sal1_chr14	624331	PVX_122495	T	C	C	170
Pv_Sal1_chr14	691239		A	T	T	152
Pv_Sal1_chr14	750018		G	T	T	180
Pv_Sal1_chr14	986419		G	A	A	139
Pv_Sal1_chr14	1026507	PVX_122950	C	T	T	139
Pv_Sal1_chr14	1053453	PVX_122985	G	C	C	112
Pv_Sal1_chr14	1090560		C	T	T	110
Pv_Sal1_chr14	1314508		G	T	T	163
Pv_Sal1_chr14	1521131	PVX_123555	G	A	A	154
Pv_Sal1_chr14	1536929	PVX_123585	G	C	C	120
Pv_Sal1_chr14	1626507		G	A	A	168
Pv_Sal1_chr14	1715018		T	C	C	139
Pv_Sal1_chr14	1803481	PVX_123805	T	C	C	114
Pv_Sal1_chr14	1810057	PVX_123805	T	C	C	174
Pv_Sal1_chr14	1834130	PVX_123840	A	G	G	139
Pv_Sal1_chr14	2017152	PVX_124065	C	T	T	172
Pv_Sal1_chr14	2018361	PVX_124065	G	T	T	137
Pv_Sal1_chr14	2197848	PVX_100570	T	C	C	177
Pv_Sal1_chr14	2261555	PVX_100650	C	G	G	96
Pv_Sal1_chr14	2294486	PVX_100680	G	T	T	-
Pv_Sal1_chr14	2524470	PVX_100945	A	T	T	102
Pv_Sal1_chr14	2673512		G	T	T	118
Pv_Sal1_chr14	2701539		G	A	A	140
Pv_Sal1_chr14	2780679		G	C	C	136
Pv_Sal1_chr14	2802862	PVX_101325	G	C	C	176
Pv_Sal1_chr14	2854793	PVX_101400	C	G	G	186
Pv_Sal1_chr14	2854845	PVX_101400	C	G	G	191
Pv_Sal1_chr14	2889370	PVX_101435	T	C	C	101
Pv_Sal1_chr14	2940029	PVX_101490	C	T	T	193
Pv_Sal1_chr14	2956056		A	T	T	173
Pv_Sal1_chr14	2963348	PVX_101500	A	G	G	188
Pv_Sal1_chr01	219314	PVX_087845	G	A	G	188
Pv_Sal1_chr01	219389	PVX_087845	T	A	T	188
Pv_Sal1_chr01	324881	PVX_087970	C	T	C	185
Pv_Sal1_chr01	390251	PVX_088035	C	T	C	162
Pv_Sal1_chr01	441406	PVX_081755	A	G	A	188
Pv_Sal1_chr01	441544		C	G	C	179
Pv_Sal1_chr02	634606		C	T	C	193
Pv_Sal1_chr03	13853		A	G	A	187
Pv_Sal1_chr04	534055	PVX_003870	A	G	A	188
Pv_Sal1_chr04	693700		A	G	A	166
Pv_Sal1_chr05	201684		A	T	A	124
Pv_Sal1_chr05	897749		G	T	G	176
Pv_Sal1_chr05	952627	PVX_089935	A	T	A	126
Pv_Sal1_chr05	970462		T	C	T	198
Pv_Sal1_chr06	7534		T	C	T	-
Pv_Sal1_chr07	15941	PVX_098585	C	T	C	190
Pv_Sal1_chr07	114788		A	T	A	-
Pv_Sal1_chr07	114790		A	C	A	-
Pv_Sal1_chr07	114793		G	A	G	-
Pv_Sal1_chr07	639647	PVX_099270	A	G	A	196
Pv_Sal1_chr07	784546		A	C	A	139
Pv_Sal1_chr07	1020219	PVX_099750	G	C	G	191
Pv_Sal1_chr07	1046920		T	A	T	192
Pv_Sal1_chr07	1050267	PVX_099800	C	T	C	176
Pv_Sal1_chr07	1066615	PVX_099820	T	C	T	178
Pv_Sal1_chr07	1085124		T	C	T	158
Pv_Sal1_chr07	1108662	PVX_099905	C	T	C	171
Pv_Sal1_chr07	1465721		C	T	C	152
Pv_Sal1_chr07	1465787		A	G	A	157
Pv_Sal1_chr07	1465794		A	G	A	153
Pv_Sal1_chr07	1482487		G	A	G	146
Pv_Sal1_chr08	90577	PVX_094277	T	C	T	189
Pv_Sal1_chr08	366303	PVX_094595	A	G	A	196
Pv_Sal1_chr08	400666	PVX_094620	C	T	C	195
Pv_Sal1_chr08	588742		G	A	G	184
Pv_Sal1_chr08	597993	PVX_094880	G	T	G	191
Pv_Sal1_chr08	887704	PVX_095200	C	T	C	192
Pv_Sal1_chr08	1024925	PVX_095345	C	A	C	178
Pv_Sal1_chr08	1206860	PVX_119780	G	T	G	178
Pv_Sal1_chr08	1396128		C	A	C	182
Pv_Sal1_chr09	490161	PVX_091400	C	T	C	1
Pv_Sal1_chr09	1119074	PVX_092135	G	A	G	179
Pv_Sal1_chr09	1140648	PVX_092165	G	A	G	141
Pv_Sal1_chr09	1895516	PVX_092975	T	C	T	186
Pv_Sal1_chr10	122062		T	A	T	-
Pv_Sal1_chr10	443396	PVX_080160	A	C	A	180
Pv_Sal1_chr10	589565	PVX_080340	G	T	G	162
Pv_Sal1_chr10	698160	PVX_080465	T	C	T	189
Pv_Sal1_chr11	1291725		T	A	T	152
Pv_Sal1_chr11	1291730		T	C	T	165
Pv_Sal1_chr11	1291732		C	T	C	168
Pv_Sal1_chr11	1347879		C	T	C	171
Pv_Sal1_chr11	1490463		G	C	G	173
Pv_Sal1_chr11	1616821		G	A	G	187
Pv_Sal1_chr12	425633	PVX_083085	G	C	G	-
Pv_Sal1_chr12	502176	PVX_083030	G	C	G	183
Pv_Sal1_chr12	522272	PVX_083005	C	T	C	170
Pv_Sal1_chr12	751461	PVX_082710	C	G	C	191
Pv_Sal1_chr12	1274671		T	C	T	194
Pv_Sal1_chr12	1352841	PVX_116870	G	T	G	188
Pv_Sal1_chr12	1455616	PVX_117000	G	A	G	194
Pv_Sal1_chr12	1473580		T	C	T	195
Pv_Sal1_chr12	1542033		G	T	G	174
Pv_Sal1_chr12	2022332		G	T	G	178
Pv_Sal1_chr12	2798158	PVX_118525	G	T	G	189
Pv_Sal1_chr12	2949006	PVX_118655	G	A	G	-
Pv_Sal1_chr13	124658		G	A	G	184
Pv_Sal1_chr13	856399	PVX_085030	C	T	C	188
Pv_Sal1_chr13	1052238	PVX_085260	T	C	T	167
Pv_Sal1_chr13	1404612		C	T	C	176
Pv_Sal1_chr13	1839816	PVX_086115	C	T	C	160
Pv_Sal1_chr14	337513	PVX_122160	T	C	T	165
Pv_Sal1_chr14	636734	PVX_122500	G	T	G	189
Pv_Sal1_chr14	690231		C	T	C	189
Pv_Sal1_chr14	820409	PVX_122735	A	C	A	120
Pv_Sal1_chr14	820410	PVX_122735	C	G	C	118
Pv_Sal1_chr14	935960	PVX_122865	A	G	A	183
Pv_Sal1_chr14	1149940	PVX_123120	G	A	G	192
Pv_Sal1_chr14	1566906	PVX_123600	A	T	A	185
Pv_Sal1_chr14	2211739	PVX_100595	A	G	A	190
Pv_Sal1_chr14	2225628	PVX_100620	C	T	C	163
Pv_Sal1_chr14	2291987	PVX_100675	T	C	T	173

## Sheet: Table S4
Table S4. De novo assembly summary statistics of the Plasmodium vivax CMB-1 genome.
	All contigs	Contigs>1 kb
n50	6643	7193
n90	1369	2038
Max (bp)	136371	136371
Contigs	8409	5714
Total length (bp)	29755552	27842487

## Sheet: Table S5
Table S5. Average SNPs per base (%) of 1,826 genes with at least 5 SNPs
Gene	No. of SNPs	Product Description	Transcript Length	Average SNPs per base (%)
PVX_097530	98	variable surface protein Vir22/12-related	1671	0.0586475
PVX_083590	76	variable surface protein Vir12, putative	1411	0.0538625
PVX_000020	37	variable surface protein Vir9-like	705	0.0524823
PVX_091520	14	hypothetical protein	267	0.0524345
PVX_096935	46	variable surface protein Vir9-related	915	0.0502732
PVX_083580	92	variable surface protein Vir24-related	1881	0.0489102
PVX_097555	78	variable surface protein Vir12/16-related	1674	0.046595
PVX_097540	95	variable surface protein Vir24-related	2052	0.0462963
PVX_084405	7	hypothetical protein	153	0.0457516
PVX_090295	80	VIR protein	1773	0.0451213
PVX_005055	78	VIR protein	1779	0.0438449
PVX_099755	15	hypothetical protein	345	0.0434783
PVX_096005	47	variable surface protein Vir15-related	1104	0.0425725
PVX_097525	97	variable surface protein Vir 12, putative	2290	0.0423581
PVX_000845	22	hypothetical protein, conserved	525	0.0419048
PVX_088800	44	variable surface protein Vir4-related	1077	0.0408542
PVX_086860	59	variable surface protein Vir24-related	1497	0.0394122
PVX_082665	44	merozoite surface protein 7 (MSP7)	1119	0.0393208
PVX_089875	27	RAD protein (Pv-fam-e)	687	0.0393013
PVX_096985	45	variable surface protein Vir, putative	1164	0.0386598
PVX_096930	33	variable surface protein Vir1-related	855	0.0385965
PVX_081850	70	variable surface protein Vir22/23-related	1827	0.0383142
PVX_089867	26	RAD protein (Pv-fam-e)	699	0.037196
PVX_097545	56	variable surface protein Vir12-related	1542	0.0363165
PVX_110295	60	variable surface protein Vir22-like	1662	0.0361011
PVX_088780	53	variable surface protein Vir24-related	1476	0.0359079
PVX_111580	37	phospholipid scramblase, putative	1035	0.0357488
PVX_090325	302	reticulocyte binding protein 2c	8475	0.0356342
PVX_003510	53	variable surface protein Vir24-related	1491	0.0355466
PVX_096980	42	variable surface protein Vir, putative	1191	0.0352645
PVX_090335	47	variable surface protein Vir12-like	1338	0.0351271
PVX_105200	35	Pv-fam-c protein	1020	0.0343137
PVX_093720	51	variable surface protein Vir24-like	1491	0.0342052
PVX_113960	18	hypothetical protein	533	0.0337711
PVX_090305	46	variable surface protein Vir12-related	1389	0.0331174
PVX_117070	17	hypothetical protein	516	0.0329457
PVX_099980	171	merozoite surface protein 1	5256	0.0325342
PVX_094245	65	variable surface protein Vir12-like	2029	0.0320355
PVX_003840	100	serine-repeat antigen 3 (SERA)	3165	0.0315956
PVX_001625	43	variable surface protein Vir12-related	1383	0.0310918
PVX_097675	82	merozoite surface protein 3	2709	0.0302695
PVX_082650	41	merozoite surface protein 7 (MSP7), putative	1362	0.0301028
PVX_103160	23	variable surface protein Vir10-like	765	0.0300654
PVX_089870	21	RAD protein (Pv-fam-e)	699	0.0300429
PVX_001610	35	variable surface protein Vir25-related	1167	0.0299914
PVX_101540	37	Pv-fam-d protein	1236	0.0299353
PVX_003490	74	VIR protein	2544	0.0290881
PVX_096975	48	VIR protein	1671	0.0287253
PVX_096970	42	variable surface protein Vir8-related	1476	0.0284553
PVX_086875	29	variable surface protein Vir27-related	1020	0.0284314
PVX_002480	52	variable surface protein Vir12/24-related	1851	0.0280929
PVX_090315	41	variable surface protein Vir12-like	1464	0.0280055
PVX_003835	90	serine-repeat antigen 1 (SERA)	3273	0.0274977
PVX_003770	32	merozoite surface protein 5	1164	0.0274914
PVX_096920	43	variable surface protein Vir12-related	1608	0.0267413
PVX_119210	66	variant surface protein Vir22/5/24, putative	2481	0.0266022
PVX_090330	49	reticulocyte binding protein 2 precursor (PvRBP-2), putative	1872	0.0261752
PVX_000000	18	Plasmodium exported protein, unknown function	696	0.0258621
PVX_097680	78	merozoite surface protein 3	3051	0.0255654
PVX_002525	29	Pv-fam-b protein	1140	0.0254386
PVX_103150	37	variable surface protein Vir18, putative	1467	0.0252215
PVX_003805	85	serine-repeat antigen (SERA), putative	3411	0.0249194
PVX_097705	67	merozoite surface protein 3	2724	0.0245962
PVX_001620	28	hypothetical protein	1172	0.0238908
PVX_097542	60	VIR protein	2514	0.0238663
PVX_121855	32	variable surface protein Vir18, putative	1356	0.0235988
PVX_111345	9	hypothetical protein, conserved	388	0.0231959
PVX_093715	34	variable surface protein Vir5-like	1473	0.0230821
PVX_094240	32	variable surface protein Vir12/24-related	1401	0.0228408
PVX_002485	36	variable surface protein Vir12-related	1587	0.0226843
PVX_005045	39	variable surface protein Vir12-related	1731	0.0225303
PVX_121870	22	Pv-fam-d protein	978	0.0224949
PVX_082655	26	merozoite surface protein 7 (MSP7), putative	1164	0.0223368
PVX_097685	74	merozoite surface protein 3	3336	0.0221823
PVX_110300	57	variable surface protein Vir21, putative	2571	0.0221704
PVX_003810	64	serine-repeat antigen 5 (SERA), putative	2925	0.0218803
PVX_001640	33	VIR protein	1530	0.0215686
PVX_101560	29	variable surface protein Vir4-related	1362	0.0212922
PVX_003775	16	merozoite surface protein 4, putative	753	0.0212483
PVX_002495	23	variable surface protein Vir7-like	1083	0.0212373
PVX_096960	23	PST-A protein	1086	0.0211786
PVX_097710	79	merozoite surface protein 3	3732	0.0211683
PVX_086855	53	variable surface protein Vir24-like	2509	0.021124
PVX_096030	17	hypothetical protein	812	0.020936
PVX_115460	25	Plasmodium exported protein, unknown function	1203	0.0207814
PVX_083585	34	variable surface protein Vir18-related	1647	0.0206436
PVX_086850	15	variable surface protein Vir35, putative	738	0.0203252
PVX_083575	30	variable surface protein Vir24-related	1482	0.0202429
PVX_097660	37	4-diphosphocytidyl-2-C-methyl-D-erythritol kinase, putative	1840	0.0201087
PVX_003785	11	iron-sulfur cluster assembly accessory protein, putative	558	0.0197133
PVX_118705	26	hypothetical protein, conserved	1323	0.0196523
PVX_003830	64	serine-repeat antigen 5 (SERA)	3264	0.0196078
PVX_003475	92	hypothetical protein, conserved	4704	0.0195578
PVX_090310	34	VIR protein	1749	0.0194397
PVX_097715	26	hypothetical protein	1353	0.0192166
PVX_082710	22	hypothetical protein	1164	0.0189003
PVX_097670	47	merozoite surface protein 3	2538	0.0185185
PVX_005040	23	hypothetical protein	1242	0.0185185
PVX_110935	22	hypothetical protein	1197	0.0183793
PVX_086895	33	VIR protein	1809	0.0182421
PVX_118665	14	hypothetical protein, conserved	768	0.0182292
PVX_002490	31	variable surface protein Vir12-related	1701	0.0182246
PVX_003820	59	serine-repeat antigen 4 (SERA), putative	3270	0.0180428
PVX_121865	13	RAD protein (Pv-fam-e)	726	0.0179063
PVX_096000	19	variable surface protein Vir4, putative	1062	0.0178908
PVX_096055	23	hypothetical protein	1293	0.0177881
PVX_088790	42	variable surface protein Vir21-like	2406	0.0174564
PVX_082685	20	merozoite surface protein 7 (MSP7)	1167	0.017138
PVX_088020	6	conserved protein, unknown function	363	0.0165289
PVX_094315	16	RNA-binding protein, putative	969	0.0165119
PVX_082680	19	merozoite surface protein 7 (MSP7), putative	1155	0.0164502
PVX_086905	28	Plasmodium exported protein, unknown function	1750	0.016
PVX_097690	54	merozoite surface protein 3	3381	0.0159716
PVX_003485	17	variable surface protein Vir4, putative	1068	0.0159176
PVX_097825	26	hypothetical protein, conserved	1641	0.015844
PVX_001705	18	Phist protein (Pf-fam-b)	1194	0.0150754
PVX_101570	20	variable surface protein Vir5-related	1332	0.015015
PVX_092275	25	apical membrane antigen 1	1689	0.0148017
PVX_096910	36	variable surface protein Vir23-related	2442	0.014742
PVX_090320	17	VIR protein, pseudogene	1155	0.0147186
PVX_084620	23	polyubiquitin 5, putative	1565	0.0146965
PVX_086865	38	VIR protein	2592	0.0146605
PVX_096990	28	Pv-fam-d protein	1953	0.0143369
PVX_092995	19	tryptophan-rich antigen (Pv-fam-a)	1332	0.0142643
PVX_087020	14	hypothetical protein, conserved	993	0.0140987
PVX_090845	15	60S acidic ribosomal protein P1, putative	1066	0.0140713
PVX_095995	15	variable surface protein Vir16/32-related	1068	0.0140449
PVX_097725	16	merozoite surface protein 3	1149	0.0139252
PVX_113850	38	transporter, putative	2745	0.0138434
PVX_002710	27	hypothetical protein, conserved	1986	0.0135952
PVX_089475	32	RAD protein (Pv-fam-e)	2355	0.0135881
PVX_097720	45	merozoite surface protein 3	3319	0.0135583
PVX_084600	10	DnaJ domain containing protein	738	0.0135501
PVX_080495	31	RNA-binding protein, putative	2298	0.01349
PVX_084410	15	hypothetical protein, conserved	1113	0.0134771
PVX_101555	41	hypothetical protein	3044	0.0134691
PVX_097700	46	merozoite surface protein 3	3423	0.0134385
PVX_082525	6	60S ribosomal protein L23, putative	447	0.0134228
PVX_086350	16	variable surface protein Vir21, putative	1194	0.0134003
PVX_094250	34	VIR protein	2556	0.013302
PVX_003845	48	serine-repeat antigen 4 (SERA)	3612	0.013289
PVX_003825	40	serine-repeat antigen 4 (SERA)	3024	0.0132275
PVX_094300	42	Plasmodium exported protein, unknown function	3180	0.0132075
PVX_111475	21	hypothetical protein, conserved	1599	0.0131332
PVX_085790	23	Sperm-specific protein Don juan, putative	1773	0.0129724
PVX_085105	13	transcription initiation TFIID-like, putative	1005	0.0129353
PVX_000685	24	hypothetical protein, conserved	1872	0.0128205
PVX_090210	11	asparagine-rich protein	858	0.0128205
PVX_001680	22	Phist protein (Pf-fam-b)	1719	0.0127981
PVX_096035	11	hypothetical protein	867	0.0126874
PVX_003495	26	variable surface protein Vir22/24-related	2052	0.0126706
PVX_089845	9	RAD protein (Pv-fam-e)	714	0.012605
PVX_111055	11	haloacid dehalogenase-like hydrolase, putative	879	0.0125142
PVX_122610	14	tRNA (adenine(58)-N(1))-methyltransferase catalytic subunit TRM61, putative	1128	0.0124113
PVX_096175	9	dynactin subunit 5, putative	732	0.0122951
PVX_096310	6	hypothetical protein, conserved	489	0.0122699
PVX_099910	14	hypothetical protein, conserved	1143	0.0122485
PVX_081390	19	hypothetical protein, conserved	1557	0.012203
PVX_096205	13	hypothetical protein, conserved	1095	0.0118721
PVX_099845	7	cytochrome c oxidase subunit 6B, putative	591	0.0118443
PVX_119710	26	E3 ubiquitin-protein ligase, putative	2202	0.0118074
PVX_000680	42	RNA helicase, putative	3570	0.0117647
PVX_085440	12	dynein-associated protein, putative	1020	0.0117647
PVX_113250	11	hypothetical protein	938	0.0117271
PVX_124060	32	merozoite surface protein-9 precursor	2751	0.0116321
PVX_086880	28	variable surface protein Vir23-like	2408	0.0116279
PVX_088055	18	DNA repair protein RAD14, putative	1548	0.0116279
PVX_002520	11	Pv-fam-b protein	948	0.0116034
PVX_096010	12	Plasmodium exported protein, unknown function	1035	0.0115942
PVX_000570	12	hypothetical protein, conserved	1041	0.0115274
PVX_079995	39	hypothetical protein, conserved	3386	0.011518
PVX_090285	35	Pvstp1, putative	3060	0.0114379
PVX_114125	15	hypothetical protein, conserved	1314	0.0114155
PVX_089940	14	hypothetical protein, conserved	1227	0.0114099
PVX_001880	19	S-adenosyl-L-methionine-dependent methyltransferase, putative	1671	0.0113704
PVX_089175	5	hypothetical protein, conserved	440	0.0113636
PVX_087905	11	hypothetical protein, conserved	978	0.0112474
PVX_092410	10	3-oxo-5-alpha-steroid 4-dehydrogenase, putative	891	0.0112233
PVX_097550	20	VIR protein, pseudogene	1794	0.0111483
PVX_079705	8	30S ribosomal protein S16-related, putative	734	0.0108992
PVX_123325	12	hypothetical protein, conserved	1116	0.0107527
PVX_085465	10	hypothetical protein, conserved	931	0.0107411
PVX_098055	13	hypothetical protein, conserved	1215	0.0106996
PVX_096965	11	VIR protein	1029	0.01069
PVX_001760	15	26S proteasome regulatory subunit p55, putative	1404	0.0106838
PVX_119215	12	VIR protein	1131	0.0106101
PVX_085035	11	serine/threonine protein phosphatase 2A activator, putative	1038	0.0105973
PVX_101600	12	variable surface protein Vir16/32-related	1149	0.0104439
PVX_001690	14	Phist protein (Pf-fam-b)	1341	0.01044
PVX_082675	14	merozoite surface protein 7 (MSP7)	1362	0.010279
PVX_100535	71	hypothetical protein, conserved	6927	0.0102497
PVX_087855	5	hypothetical protein	489	0.0102249
PVX_094385	40	hypothetical protein, conserved	3918	0.0102093
PVX_092155	8	RNA-binding protein, putative	785	0.0101911
PVX_093725	12	variable surface protein Vir24-related	1179	0.0101781
PVX_084280	31	hypothetical protein, conserved	3068	0.0101043
PVX_097600	15	hypothetical protein, conserved	1485	0.010101
PVX_086345	8	hypothetical protein, conserved	792	0.010101
PVX_099885	63	hypothetical protein	6246	0.0100865
PVX_085090	18	50S ribosomal protein L15, putative	1794	0.0100334
PVX_080030	11	developmentally regulated GTP-binding protein 1, putative	1098	0.0100182
PVX_097695	27	merozoite surface protein 3	2700	0.01
PVX_124710	11	variable surface protein Vir4-related	1101	0.00999092
PVX_080465	48	hypothetical protein, conserved	4807	0.00998544
PVX_000525	83	protein kinase domain containing protein	8346	0.00994488
PVX_001715	5	early transcribed membrane protein (ETRAMP)	504	0.00992063
PVX_124715	17	variable surface protein Vir5-related	1716	0.00990676
PVX_103145	5	variable surface protein Vir10, putative	507	0.00986193
PVX_081760	7	peroxiredoxin, putative	714	0.00980392
PVX_002507	17	Pv-fam-b protein	1743	0.0097533
PVX_111590	27	kelch domain-containing protein	2769	0.00975081
PVX_111500	7	RNA-binding protein, putative	723	0.00968188
PVX_121885	41	cytoadherence linked asexual protein, CLAG, putative	4236	0.00967894
PVX_093695	11	ring-exported protein 3, putative	1137	0.00967458
PVX_093730	16	VIR protein	1656	0.00966184
PVX_117720	5	hypothetical protein	518	0.00965251
PVX_002885	12	Leu/Phe-tRNA protein transferase, putative	1248	0.00961538
PVX_083215	6	DNA/RNA-binding protein Alba 2, putative	624	0.00961538
PVX_003695	22	hypothetical protein, conserved	2290	0.00960699
PVX_090865	18	actin, putative	1883	0.00955921
PVX_101135	14	hypothetical protein, conserved	1476	0.00948509
PVX_089065	23	hypothetical protein, conserved	2428	0.00947282
PVX_091925	8	40S ribosomal protein S18, putative	845	0.00946746
PVX_119225	14	Plasmodium exported protein, unknown function	1479	0.00946586
PVX_087975	9	cloroquine resistance associated protein Cg3, putative	957	0.00940439
PVX_119620	39	phosphoglycerate mutase, putative	4155	0.00938628
PVX_089805	13	RAD protein (Pv-fam-e)	1389	0.00935925
PVX_123145	36	hypothetical protein, conserved	3849	0.00935308
PVX_113860	7	60S ribosomal protein L19, putative	754	0.00928382
PVX_084965	21	mitogen-activated protein kinase 1, putative	2265	0.00927152
PVX_114205	10	nascent polypeptide associated complex alpha chain, putative	1082	0.00924214
PVX_094325	6	hypothetical protein, conserved	651	0.00921659
PVX_097015	29	Plasmodium exported protein, unknown function	3147	0.00921513
PVX_001060	20	splicing factor, putative	2175	0.0091954
PVX_080035	12	hypothetical protein, conserved	1311	0.00915332
PVX_090105	14	holo-[acyl-carrier-protein] synthase, putative	1536	0.00911458
PVX_087910	30	E3 ubiquitin-protein ligase, putative	3297	0.00909918
PVX_111075	14	hypothetical protein, conserved	1539	0.00909682
PVX_089210	9	hypothetical protein, conserved	993	0.00906344
PVX_000825	14	hypothetical protein, conserved	1551	0.00902643
PVX_097655	7	50S ribosomal protein L28, apicoplast, putative	777	0.00900901
PVX_097000	23	Plasmodium exported protein, unknown function	2556	0.00899844
PVX_003815	12	serine-repeat antigen (SERA), truncated, putative	1335	0.00898876
PVX_111010	15	thioredoxin-like associated protein 2, putative	1671	0.00897666
PVX_123890	34	hypothetical protein, conserved	3798	0.00895208
PVX_099670	12	hypothetical protein, conserved	1341	0.00894855
PVX_086930	36	cytoadherence linked asexual protein (CLAG), putative	4032	0.00892857
PVX_094340	48	DnaJ protein, putative	5382	0.00891862
PVX_089455	11	RAD protein (Pv-fam-e)	1242	0.00885668
PVX_005060	12	variable surface protein Vir12-like	1356	0.00884956
PVX_097760	6	60S ribosomal protein L31, putative	683	0.00878477
PVX_089385	9	hypothetical protein, conserved	1029	0.00874636
PVX_099435	43	hypothetical protein, conserved	4920	0.00873984
PVX_090290	23	variable surface protein Vir12, putative	2634	0.00873197
PVX_096220	5	hypothetical protein, conserved	576	0.00868056
PVX_091485	18	ubiquitin C-terminal hydrolase, family 1, putative	2074	0.00867888
PVX_123580	13	hypothetical protein, conserved	1500	0.00866667
PVX_001090	14	hypothetical protein, conserved	1622	0.00863132
PVX_002515	14	Pv-fam-b protein	1626	0.00861009
PVX_119455	5	hypothetical protein, conserved	581	0.00860585
PVX_110995	10	translation initiation factor IF-3, putative	1163	0.00859845
PVX_089450	9	RAD protein (Pv-fam-e)	1047	0.00859599
PVX_086950	22	gametocyte development protein 1, putative	2568	0.00856698
PVX_100755	13	clustered-asparagine-rich protein, putative	1518	0.0085639
PVX_097940	21	cell differentiation protein rcd1, putative	2463	0.00852619
PVX_085040	10	hypothetical protein, conserved	1176	0.0085034
PVX_090840	10	hypothetical protein	1179	0.00848176
PVX_000760	5	hypothetical protein, conserved	591	0.00846024
PVX_001635	17	VIR protein	2013	0.00844511
PVX_082735	14	thrombospondin-related anonymous protein	1671	0.00837822
PVX_081415	12	hypothetical protein, conserved	1434	0.0083682
PVX_095435	8	microneme associated antigen, putative	957	0.00835946
PVX_097820	15	actin-related protein, putative	1803	0.00831947
PVX_088200	13	hypothetical protein, conserved	1563	0.00831734
PVX_090850	33	FeS cluster assembly protein SufD, putative	3972	0.00830816
PVX_095485	7	zinc finger protein, putative	844	0.00829384
PVX_116710	7	vacuolar ATP synthase subunit g, putative	848	0.00825472
PVX_095405	10	formate-nitrite transporter, putative	1216	0.00822368
PVX_090005	19	hypothetical protein	2319	0.00819319
PVX_116670	31	hypothetical protein, conserved	3786	0.00818806
PVX_091560	16	pre-RNA processing ribonucleoprotein, putative	1956	0.00817996
PVX_101325	57	hypothetical protein, conserved	6972	0.00817556
PVX_090240	9	cysteine-rich protective antigen, putative	1101	0.00817439
PVX_000905	7	hypothetical protein, conserved	858	0.00815851
PVX_124090	24	hypothetical protein, conserved	2943	0.00815494
PVX_088795	11	VIR protein	1350	0.00814815
PVX_088165	34	hypothetical protein, conserved	4179	0.00813592
PVX_094380	7	inner membrane complex protein 1c, putative	861	0.00813008
PVX_086030	5	hypothetical protein	615	0.00813008
PVX_092000	37	hypothetical protein, conserved	4554	0.00812473
PVX_099075	17	tRNA (adenine(58)-N(1))-methyltransferase non-catalytic subunit TRM6, putative	2094	0.00811843
PVX_088805	21	variable surface protein Vir22/24-like	2607	0.00805524
PVX_099695	7	zinc binding protein (Yippee), putative	869	0.00805524
PVX_096150	33	hypothetical protein, conserved	4104	0.00804094
PVX_089650	7	50S ribosomal protein L10, putative	876	0.00799087
PVX_114690	10	hypothetical protein, conserved	1253	0.00798085
PVX_089765	16	RAD protein (Pv-fam-e)	2010	0.0079602
PVX_000810	20	perforin-like protein 1	2532	0.00789889
PVX_090270	10	tryptophan-rich antigen (Pv-fam-a)	1269	0.00788022
PVX_085505	5	hypothetical protein, conserved	636	0.00786164
PVX_091620	16	hypothetical protein	2037	0.00785469
PVX_101575	11	hypothetical protein, conserved	1401	0.00785153
PVX_079715	18	hypothetical protein, conserved	2302	0.00781929
PVX_003985	11	syntaxin, putative	1411	0.00779589
PVX_083020	9	casein kinase II beta chain, putative	1155	0.00779221
PVX_111085	10	protein phosphatases PP1 regulatory subunit sds22, putative	1290	0.00775194
PVX_001850	15	hypothetical protein	1944	0.00771605
PVX_113950	5	hypothetical protein, conserved	648	0.00771605
PVX_119595	7	YTH domain-containing protein, putative	909	0.00770077
PVX_101610	10	RAD protein (Pv-fam-e)	1302	0.00768049
PVX_094650	6	RAD protein (Pv-fam-e)	783	0.00766284
PVX_085120	52	protein kinase, putative	6813	0.00763247
PVX_098770	10	arginase, putative	1314	0.00761035
PVX_101365	16	hypothetical protein, conserved	2106	0.00759734
PVX_084650	15	DnaJ domain containing protein	2004	0.00748503
PVX_000015	10	Pv-fam-d protein	1341	0.00745712
PVX_096340	8	60S ribosomal protein L11, putative	1075	0.00744186
PVX_085295	33	hypothetical protein, conserved	4455	0.00740741
PVX_080330	12	proteasome subunit beta type-1, putative	1626	0.00738007
PVX_000820	18	flap endonuclease 1, putative	2442	0.00737101
PVX_001735	13	golgi re-assembly stacking protein, putative	1767	0.0073571
PVX_123130	6	hypothetical protein, conserved	817	0.00734394
PVX_114605	17	hypothetical protein, conserved	2318	0.00733391
PVX_117390	5	40S ribosomal protein S28e, putative	683	0.00732064
PVX_081365	46	hypothetical protein, conserved	6300	0.00730159
PVX_114265	12	chorismate synthase	1644	0.00729927
PVX_101265	16	cyclin g-associated kinase, putative	2193	0.00729594
PVX_123120	16	hypothetical protein, conserved	2199	0.00727603
PVX_079750	27	hypothetical protein, conserved	3717	0.00726392
PVX_114250	9	hypothetical protein, conserved	1239	0.00726392
PVX_080410	52	transcription factor with AP2 domain(s), putative	7191	0.00723126
PVX_115245	10	SNARE associated Golgi protein, putative	1383	0.00723066
PVX_117975	6	hypothetical protein	834	0.00719424
PVX_099505	15	hypothetical protein, conserved	2089	0.00718047
PVX_122010	23	hypothetical protein, conserved	3204	0.00717853
PVX_084975	20	hypothetical protein, conserved	2805	0.00713012
PVX_085255	22	DEAD/DEAH box helicase, putative	3093	0.00711284
PVX_092765	9	DnaJ protein, putative	1268	0.00709779
PVX_113760	5	hypothetical protein, conserved	705	0.0070922
PVX_117145	26	transcription factor with AP2 domain(s), putative	3672	0.00708061
PVX_000530	111	hypothetical protein, conserved	15735	0.00705434
PVX_089880	11	RAD protein (Pv-fam-e)	1563	0.00703775
PVX_086940	21	hypothetical protein, conserved	2985	0.00703518
PVX_081370	15	hypothetical protein, conserved	2133	0.00703235
PVX_091630	34	hypothetical protein, conserved	4848	0.0070132
PVX_083450	6	conserved protein, unknown function	856	0.00700935
PVX_080325	5	cyclin, putative	714	0.0070028
PVX_095115	16	D123 (regulator of eIF2), putative	2286	0.00699913
PVX_084725	56	hypothetical protein, conserved	8007	0.00699388
PVX_099640	26	hypothetical protein, conserved	3720	0.00698925
PVX_003525	39	Plasmodium exported protein, unknown function	5604	0.00695931
PVX_082425	10	hypothetical protein	1437	0.00695894
PVX_001965	32	RNA-binding protein, putative	4602	0.0069535
PVX_119630	44	DEAD box helicase, putative	6336	0.00694444
PVX_101085	13	ubiquitin-conjugating enzyme E2, putative	1875	0.00693333
PVX_096995	10	tryptophan-rich antigen (Pv-fam-a)	1443	0.00693001
PVX_088015	8	lysophospholipase, putative	1155	0.00692641
PVX_094885	16	hypothetical protein, conserved	2314	0.00691443
PVX_001075	11	ubiquitin specific protease, putative	1592	0.00690955
PVX_091565	13	histone acetyltransferase, putative	1890	0.00687831
PVX_084935	34	hypothetical protein, conserved	4968	0.0068438
PVX_084730	35	hypothetical protein, conserved	5115	0.00684262
PVX_003555	23	Plasmodium exported protein, unknown function	3369	0.00682695
PVX_116610	6	hypothetical protein	879	0.00682594
PVX_098025	55	DNA-directed RNA polymerase I 190 kDa polypeptide, putative	8088	0.0068002
PVX_115470	18	Pv-fam-d protein	2649	0.00679502
PVX_001925	12	hypothetical protein, conserved	1770	0.00677966
PVX_085445	21	surface protein P113, putative	3132	0.00670498
PVX_085220	5	basic transcription factor 3b, putative	746	0.00670241
PVX_085680	32	hypothetical protein, conserved	4788	0.00668338
PVX_115480	17	variable surface protein Vir21, putative	2544	0.00668239
PVX_003565	5	early transcribed membrane protein (ETRAMP)	750	0.00666667
PVX_003670	9	3'-5' exonuclease domain containing protein	1356	0.00663717
PVX_085085	17	transcription factor with AP2 domain(s), putative	2562	0.00663544
PVX_110895	6	ADP/ATP transporter on adenylate translocase, putative	906	0.00662252
PVX_117405	9	hypothetical protein, conserved	1362	0.00660793
PVX_090160	6	40S ribosomal protein S19, putative	910	0.00659341
PVX_096135	8	type 2A phosphatase-associated protein 42, putative	1218	0.00656814
PVX_084985	7	hypothetical protein, conserved	1068	0.00655431
PVX_118360	52	TRAP-like protein	7944	0.00654582
PVX_080615	17	hypothetical protein, conserved	2598	0.00654349
PVX_079710	51	hypothetical protein, conserved	7806	0.00653344
PVX_118015	16	transcription factor with AP2 domain(s), putative	2451	0.00652795
PVX_100760	17	hypothetical protein, conserved	2610	0.00651341
PVX_097005	5	Plasmodium exported protein, unknown function	768	0.00651042
PVX_122940	29	hypothetical protein, conserved	4465	0.00649496
PVX_088075	8	hypothetical protein, conserved	1233	0.00648824
PVX_003610	10	hypothetical protein, conserved	1542	0.00648508
PVX_088940	15	hypothetical protein, conserved	2316	0.00647668
PVX_003550	5	Plasmodium exported protein, unknown function	774	0.00645995
PVX_122155	10	26S protease regulatory subunit 10B, putative	1549	0.00645578
PVX_096210	6	hypothetical protein, conserved	930	0.00645161
PVX_119815	11	serine/threonine protein phosphatase 6, putative	1708	0.00644028
PVX_095245	9	hypothetical protein, conserved	1398	0.00643777
PVX_081485	48	hypothetical protein	7458	0.00643604
PVX_082825	5	hypothetical protein, conserved	777	0.00643501
PVX_098655	10	hypothetical protein, conserved	1559	0.00641437
PVX_082695	6	merozoite surface protein 7 (MSP7), putative	936	0.00641026
PVX_091480	20	hypothetical protein, conserved	3126	0.00639795
PVX_090925	28	protein kinase domain containing protein	4383	0.00638832
PVX_092635	18	hypothetical protein, conserved	2820	0.00638298
PVX_002740	31	DEAD/DEAH helicase, putative	4857	0.00638254
PVX_003720	6	hypothetical protein, conserved	945	0.00634921
PVX_002550	53	hypothetical protein, conserved	8358	0.00634123
PVX_091955	20	RNA-binding protein, putative	3177	0.00629525
PVX_079700	8	hypothetical protein, conserved	1272	0.00628931
PVX_123895	6	hypothetical protein, conserved	954	0.00628931
PVX_098010	52	hypothetical protein	8331	0.00624175
PVX_110915	38	hypothetical protein, conserved	6090	0.00623974
PVX_089285	12	hypothetical protein, conserved	1931	0.0062144
PVX_089435	10	RAD protein (Pv-fam-e)	1611	0.00620732
PVX_091770	37	calcium-dependent protein kinase 7, putative	5970	0.00619765
PVX_113780	8	6-cysteine protein	1296	0.00617284
PVX_092135	16	hypothetical protein, conserved	2595	0.0061657
PVX_092285	11	hypothetical protein, conserved	1788	0.00615213
PVX_083480	9	hypothetical protein, conserved	1464	0.00614754
PVX_096140	20	hypothetical protein, conserved	3255	0.00614439
PVX_086305	5	ubiquitin-40S ribosomal protein S27a, putative	814	0.00614251
PVX_084565	26	hypothetical protein, conserved	4236	0.00613787
PVX_101620	11	variable surface protein Vir16-related	1794	0.00613155
PVX_085180	36	hypothetical protein, conserved	5883	0.00611933
PVX_115305	17	hypothetical protein, conserved	2779	0.00611731
PVX_002905	69	hypothetical protein, conserved	11292	0.00611052
PVX_089050	13	alpha/beta hydrolase, putative	2130	0.00610329
PVX_099855	12	hypothetical protein, conserved	1968	0.00609756
PVX_080070	7	hypothetical protein, conserved	1148	0.00609756
PVX_000990	10	ATP-dependent RNA helicase protein, putative	1647	0.00607165
PVX_089685	5	hypothetical protein, conserved	825	0.00606061
PVX_086165	27	DNA mismatch repair protein, putative	4461	0.00605245
PVX_081550	9	StAR-related lipid transfer protein, putative	1488	0.00604839
PVX_080005	8	hypothetical protein, conserved	1323	0.00604686
PVX_101175	27	kinesin motor domain containing protein	4470	0.00604027
PVX_091605	36	ubiquitin-protein ligase, putative	5976	0.0060241
PVX_082480	12	hypothetical protein, conserved	1992	0.0060241
PVX_103155	8	variable surface protein Vir12-related	1329	0.00601956
PVX_084915	22	hypothetical protein, conserved	3666	0.00600109
PVX_001820	25	hypothetical protein	4167	0.00599952
PVX_099585	5	cyclin-dependent kinases regulatory subunit, putative	834	0.0059952
PVX_095295	7	triosephosphate isomerase, putative	1170	0.00598291
PVX_111275	16	hypothetical protein	2676	0.00597907
PVX_093570	21	AAA family ATPase, putative	3516	0.0059727
PVX_003940	10	RING zinc finger protein, putative	1680	0.00595238
PVX_097730	8	hypothetical protein	1350	0.00592593
PVX_085245	23	hypothetical protein, conserved	3882	0.00592478
PVX_080295	8	histone RNA hairpin-binding protein, putative	1353	0.00591279
PVX_002785	13	ATP-dependent acyl-CoA synthetase, putative	2199	0.00591178
PVX_099340	30	hypothetical protein, conserved	5085	0.00589971
PVX_122050	10	CorA-like Mg2+ transporter protein, putative	1695	0.00589971
PVX_093505	11	hypothetical protein, conserved	1866	0.00589496
PVX_119385	18	hypothetical protein, conserved	3054	0.00589391
PVX_086920	5	hypothetical protein	849	0.00588928
PVX_091965	5	hypothetical protein, conserved	849	0.00588928
PVX_003945	11	ATP-dependent RNA helicase UAP56, putative	1868	0.00588865
PVX_087875	16	DNA mismatch repair enzyme, putative	2718	0.00588668
PVX_113925	20	hypothetical protein, conserved	3411	0.00586338
PVX_111305	7	rRNA-processing protein EBP2, putative	1194	0.00586265
PVX_003690	5	hypothetical protein, conserved	857	0.00583431
PVX_001775	36	serine/threonine protein phosphatase 8, putative	6177	0.00582807
PVX_096115	36	protein kinase, putative	6183	0.00582242
PVX_124065	19	hypothetical protein, conserved	3267	0.00581573
PVX_089935	38	hypothetical protein, conserved	6543	0.00580773
PVX_097570	12	Phist protein (Pf-fam-b)	2067	0.00580552
PVX_083475	22	inner membrane complex protein 1f, putative	3792	0.00580169
PVX_099965	20	hypothetical protein, conserved	3450	0.0057971
PVX_080375	14	UTP--glucose-1-phosphate uridylyltransferase, putative	2418	0.00578991
PVX_091340	10	mitogen-activated protein kinase 2, putative	1728	0.00578704
PVX_081670	14	DNA (cytosine-5)-methyltransferase, putative	2424	0.00577558
PVX_084815	5	hypothetical protein, conserved	867	0.00576701
PVX_123610	14	hypothetical protein, conserved	2430	0.00576132
PVX_113560	15	hypothetical protein, conserved	2604	0.00576037
PVX_081270	26	phosphatidylinositol-4-phosphate 5-kinase, putative	4527	0.00574332
PVX_117050	5	hypothetical protein, conserved	871	0.00574053
PVX_083115	12	hypothetical protein, conserved	2098	0.00571973
PVX_101370	14	hypothetical protein, conserved	2451	0.00571195
PVX_119635	6	eukaryotic translation initiation factor 3 subunit 11, putative	1052	0.00570342
PVX_089220	18	hypothetical protein, conserved	3162	0.0056926
PVX_084970	16	hypothetical protein, conserved	2811	0.00569192
PVX_094335	16	hypothetical protein, conserved	2823	0.00566773
PVX_092150	19	hypothetical protein, conserved	3354	0.00566488
PVX_000555	9	calcium-dependent protein kinase 4, putative	1590	0.00566038
PVX_092630	46	hypothetical protein, conserved	8139	0.0056518
PVX_088155	17	serine protease DegP, putative	3012	0.00564409
PVX_100650	18	sentrin-specific protease 1, putative	3213	0.00560224
PVX_096945	7	variable surface protein Vir4-related	1251	0.00559552
PVX_090880	18	phenylalanine--tRNA ligase beta subunit, putative	3221	0.00558833
PVX_116695	9	plasmepsin V, putative	1611	0.00558659
PVX_091085	15	hypothetical protein, conserved	2700	0.00555556
PVX_122235	6	transcription factor, putative	1082	0.00554529
PVX_111380	5	40S ribosomal protein S2, putative	902	0.00554324
PVX_085970	21	hypothetical protein	3798	0.00552923
PVX_088960	8	protein disulfide isomerase, putative	1449	0.00552105
PVX_081345	18	secreted ookinete protein, putative	3264	0.00551471
PVX_001810	38	hypothetical protein, conserved	6921	0.00549054
PVX_091400	13	SET domain protein, putative	2370	0.00548523
PVX_003505	14	variable surface protein Vir24-related	2553	0.00548374
PVX_099275	11	N-glycosylase/DNA lyase, putative	2007	0.00548082
PVX_101250	9	hypothetical protein, conserved	1644	0.00547445
PVX_117430	27	hypothetical protein	4938	0.0054678
PVX_085045	21	ADP-dependent DNA helicase RecQ, putative	3849	0.00545596
PVX_096245	11	rhoptry-associated leucine zipper-like protein 1, putative	2028	0.00542406
PVX_114875	36	hypothetical protein, conserved	6654	0.00541028
PVX_117340	73	hypothetical protein, conserved	13497	0.00540861
PVX_099525	12	S-adenosylmethionine synthetase, putative	2219	0.00540784
PVX_099750	25	hypothetical protein, conserved	4623	0.00540774
PVX_001960	30	hypothetical protein, conserved	5550	0.00540541
PVX_000575	13	hypothetical protein, conserved	2406	0.00540316
PVX_084110	7	hypothetical protein, conserved	1296	0.00540123
PVX_116725	5	hypothetical protein, conserved	926	0.00539957
PVX_119435	8	activator of Hsp90 ATPase, putative	1482	0.00539811
PVX_117065	27	TLD domain-containing protein	5007	0.00539245
PVX_080355	23	transcription factor with AP2 domain(s), putative	4266	0.00539147
PVX_082465	12	hypothetical protein, conserved	2226	0.00539084
PVX_085025	36	hypothetical protein, conserved	6693	0.00537875
PVX_106210	7	variable surface protein Vir6, putative	1305	0.00536398
PVX_113390	46	hypothetical protein, conserved	8586	0.00535756
PVX_002840	18	hypothetical protein, conserved	3365	0.00534918
PVX_092205	19	ubiquitin domain containing protein	3560	0.00533708
PVX_117535	21	hypothetical protein, conserved	3942	0.00532725
PVX_079695	20	hypothetical protein, conserved	3761	0.00531773
PVX_001780	12	hypothetical protein, conserved	2259	0.00531208
PVX_093530	10	pseudouridylate synthase 1, putative	1884	0.00530786
PVX_085345	16	hypothetical protein	3015	0.0053068
PVX_085720	8	mRNA capping enzyme, putative	1509	0.00530152
PVX_123560	8	hypothetical protein, conserved	1509	0.00530152
PVX_122255	9	hypothetical protein, conserved	1701	0.00529101
PVX_119355	6	circumsporozoite (CS) protein	1134	0.00529101
PVX_100565	8	hypothetical protein, conserved	1518	0.00527009
PVX_096060	5	hypothetical protein	951	0.00525762
PVX_100625	19	hypothetical protein, conserved	3619	0.00525007
PVX_111080	23	hypothetical protein, conserved	4386	0.00524396
PVX_083280	11	ethanolamine-phosphate cytidylyltransferase, putative	2103	0.00523062
PVX_123230	13	hydroxymethylpterin pyrophosphokinase-dihydropteroate synthetase, putative	2486	0.00522928
PVX_003755	17	hypothetical protein, conserved	3258	0.00521793
PVX_097610	11	hypothetical protein, conserved	2109	0.00521574
PVX_093585	10	SF-assemblin, putative	1920	0.00520833
PVX_005065	6	VIR protein	1152	0.00520833
PVX_097635	16	hypothetical protein, conserved	3078	0.00519818
PVX_080285	5	V-type proton ATPase 16 kDa proteolipid subunit, putative	964	0.00518672
PVX_122765	12	hypothetical protein	2319	0.00517464
PVX_119315	10	hypothetical protein, conserved	1935	0.00516796
PVX_002505	13	Plasmodium exported protein, unknown function	2517	0.00516488
PVX_082775	10	tryptophan--tRNA ligase, putative	1938	0.00515996
PVX_092555	29	WD domain, G-beta repeat domain containing protein	5628	0.00515281
PVX_100845	17	hypothetical protein, conserved	3311	0.0051344
PVX_089865	6	RAD protein (Pv-fam-e)	1169	0.00513259
PVX_088820	6	tryptophan-rich antigen (Pv-fam-a)	1171	0.00512383
PVX_000650	27	DNA polymerase alpha, putative	5277	0.00511654
PVX_082920	21	hypothetical protein, conserved	4110	0.00510949
PVX_089510	8	D13 protein, putative	1566	0.00510856
PVX_082950	6	ras-related protein Rab-11B, putative	1175	0.00510638
PVX_100865	20	cell cycle control protein, putative	3922	0.00509944
PVX_096235	6	GTP-binding protein, putative	1179	0.00508906
PVX_001865	9	RNA-binding protein, putative	1769	0.00508762
PVX_000795	32	hypothetical protein, conserved	6300	0.00507937
PVX_113625	11	cardiolipin synthetase, putative	2166	0.00507849
PVX_100540	19	hypothetical protein, conserved	3743	0.00507614
PVX_003675	6	ubiquinone biosynthesis methyltransferase, putative	1182	0.00507614
PVX_080255	21	hypothetical protein, conserved	4140	0.00507246
PVX_116560	9	RNA-binding protein, putative	1776	0.00506757
PVX_113785	11	nucleolar GTP-binding protein 1, putative	2172	0.00506446
PVX_082860	13	hypothetical protein, conserved	2574	0.00505051
PVX_089030	7	hypothetical protein, conserved	1387	0.00504686
PVX_111295	13	hypothetical protein, conserved	2577	0.00504463
PVX_091015	22	protein kinase, putative	4368	0.00503663
PVX_100635	68	hypothetical protein, conserved	13506	0.0050348
PVX_084485	17	hypothetical protein, conserved	3384	0.00502364
PVX_087805	13	origin recognition complex subunit 2, putative	2589	0.00502124
PVX_001805	11	hypothetical protein, conserved	2196	0.00500911
PVX_094910	16	initiation factor 2 subunit family, putative	3195	0.00500782
PVX_082795	17	exonuclease, putative	3397	0.00500442
PVX_092990	23	tryptophan-rich antigen (Pv-fam-a)	4607	0.0049924
PVX_089810	5	RAD protein (Pv-fam-e)	1003	0.00498504
PVX_001000	10	hypothetical protein, conserved	2007	0.00498256
PVX_116590	26	hypothetical protein, conserved	5223	0.00497798
PVX_086960	15	vacuolar protein sorting-associated protein 33, putative	3021	0.00496524
PVX_115350	17	hypothetical protein, conserved	3441	0.00494042
PVX_113420	12	RNA-binding protein, putative	2433	0.00493218
PVX_113740	6	hypothetical protein, conserved	1219	0.00492207
PVX_115315	10	U1 small nuclear ribonucleoprotein 70 kDa, putative	2035	0.004914
PVX_088845	6	Plasmodium exported protein, unknown function	1221	0.004914
PVX_085670	16	hypothetical protein, conserved	3264	0.00490196
PVX_119285	17	HAD superfamily protein, putative	3471	0.00489772
PVX_085240	6	hypothetical protein, conserved	1230	0.00487805
PVX_096400	8	prefoldin subunit 3, putative	1641	0.00487508
PVX_100725	14	hypothetical protein, conserved	2874	0.00487126
PVX_116740	7	hypothetical protein, conserved	1437	0.00487126
PVX_081625	66	hypothetical protein, conserved	13560	0.00486726
PVX_123125	10	hypothetical protein, conserved	2058	0.00485909
PVX_101530	7	Plasmodium exported protein, unknown function	1442	0.00485437
PVX_101315	6	bax inhibitor 1, putative	1236	0.00485437
PVX_000955	30	lysine decarboxylase, putative	6183	0.00485201
PVX_082590	24	ubiquitin-activating enzyme, putative	4950	0.00484848
PVX_110890	15	hypothetical protein, conserved	3102	0.00483559
PVX_096285	39	hypothetical protein, conserved	8067	0.00483451
PVX_119675	45	protein kinase domain containing protein	9329	0.00482367
PVX_116555	27	hypothetical protein, conserved	5601	0.00482057
PVX_089110	37	hypothetical protein, conserved	7686	0.00481395
PVX_090870	9	casein kinase II beta chain, putative	1870	0.00481283
PVX_090280	6	PST-A protein	1248	0.00480769
PVX_113645	27	hypothetical protein, conserved	5625	0.0048
PVX_121910	5	Pv-fam-d protein	1043	0.00479386
PVX_082395	28	DNA-directed RNA polymerase III largest subunit, putative	5841	0.0047937
PVX_098775	12	zinc finger protein, putative	2511	0.00477897
PVX_118175	18	hypothetical protein, conserved	3770	0.00477454
PVX_080525	15	aspartate--tRNA ligase, putative	3144	0.00477099
PVX_090110	48	transcription factor with AP2 domain(s), putative	10068	0.00476758
PVX_088000	21	cloroquine resistance asscociatd protein Cg7, putative	4409	0.00476298
PVX_002600	9	hypothetical protein, conserved	1891	0.00475939
PVX_100715	22	hypothetical protein, conserved	4623	0.00475881
PVX_113815	13	hypothetical protein, conserved	2733	0.00475668
PVX_117020	12	hypothetical protein, conserved	2523	0.00475624
PVX_092340	31	zinc finger protein, putative	6519	0.00475533
PVX_119485	8	microtubule associated protein EB1, putative	1683	0.00475342
PVX_088225	12	DnaJ domain containing protein	2532	0.00473934
PVX_113945	11	kinetochore protein NDC80, putative	2323	0.00473526
PVX_090300	5	Plasmodium exported protein, unknown function	1059	0.00472144
PVX_003790	10	serine-repeat antigen (SERA), putative	2121	0.00471476
PVX_096165	12	metallo-hydrolase/oxidoreductase, putative	2547	0.00471143
PVX_001025	5	6-cysteine protein	1062	0.0047081
PVX_003870	27	hypothetical protein, conserved	5742	0.00470219
PVX_091940	22	hypothetical protein, conserved	4682	0.00469885
PVX_095345	36	hypothetical protein, conserved	7677	0.00468933
PVX_086315	12	26S proteasome regulatory subunit RPN6, putative	2559	0.00468933
PVX_123805	65	hypothetical protein, conserved	13878	0.00468367
PVX_082810	30	hypothetical protein	6414	0.00467727
PVX_000815	14	sporozoite invasion-associated protein 1, putative	2994	0.00467602
PVX_119750	11	ubiquitin-protein ligase, putative	2358	0.00466497
PVX_098920	8	hypothetical protein, conserved	1715	0.00466472
PVX_124005	38	hypothetical protein, conserved	8150	0.00466258
PVX_100610	5	hypothetical protein, conserved	1076	0.00464684
PVX_088995	13	hypothetical protein, conserved	2799	0.00464452
PVX_003665	7	hexose transporter	1509	0.00463883
PVX_116585	32	hypothetical protein, conserved	6900	0.00463768
PVX_089910	18	histone acetyltransferase, putative	3888	0.00462963
PVX_081685	14	hypothetical protein, conserved	3027	0.00462504
PVX_097830	11	hypothetical protein, conserved	2379	0.00462379
PVX_115425	6	hypothetical protein, conserved	1299	0.00461894
PVX_082510	9	hypothetical protein	1953	0.00460829
PVX_001040	49	transcription factor with AP2 domain(s), putative	10638	0.00460613
PVX_083360	24	tyrosine kinase-like protein, putative	5211	0.00460564
PVX_094625	9	hypothetical protein, conserved	1955	0.00460358
PVX_113830	27	myosin-like protein, putative	5868	0.00460123
PVX_092260	18	hypothetical protein, conserved	3912	0.00460123
PVX_080660	158	RNA pseudouridylate synthase, putative	34347	0.00460011
PVX_001895	17	histone acetyltransferase, putative	3702	0.00459211
PVX_088965	28	SET domain protein, putative	6102	0.00458866
PVX_089485	7	hypothetical protein, conserved	1528	0.00458115
PVX_101195	9	delta-aminolevulinic acid synthetase, putative	1965	0.00458015
PVX_116735	5	hypothetical protein, conserved	1092	0.00457875
PVX_089305	11	protein kinase, putative	2403	0.00457761
PVX_110865	13	hypothetical protein, conserved	2847	0.00456621
PVX_001920	22	hypothetical protein, conserved	4824	0.00456053
PVX_002845	10	hypothetical protein, conserved	2193	0.00455996
PVX_092890	6	bicoid-interacting protein BIN3, putative	1317	0.00455581
PVX_003910	10	phospholipase A2, putative	2196	0.00455373
PVX_101295	5	methyltransferase, putative	1098	0.00455373
PVX_117000	10	hypothetical protein, conserved	2200	0.00454545
PVX_002770	11	hypothetical protein, conserved	2421	0.00454358
PVX_087865	28	hypothetical protein, conserved	6171	0.00453735
PVX_080310	21	RNA-binding protein, putative	4629	0.00453662
PVX_113470	16	hypothetical protein, conserved	3528	0.00453515
PVX_002895	5	SRR1-like protein	1104	0.00452899
PVX_099215	5	hypothetical protein, conserved	1108	0.00451264
PVX_090265	6	tryptophan-rich antigen (Pv-fam-a)	1330	0.00451128
PVX_114460	25	hypothetical protein, conserved	5544	0.00450938
PVX_116550	56	hypothetical protein, conserved	12429	0.00450559
PVX_086900	16	Plasmodium exported protein, unknown function	3555	0.0045007
PVX_097905	8	rhomboid protease ROM4, putative	1782	0.00448934
PVX_087025	9	delta tubulin, putative	2007	0.0044843
PVX_086035	21	transcription factor with AP2 domain(s), putative	4686	0.00448143
PVX_089790	5	RAD protein (Pv-fam-e)	1116	0.00448029
PVX_124180	8	conserved Plasmodium protein, unknown function	1788	0.00447427
PVX_001890	21	hypothetical protein, conserved	4695	0.00447284
PVX_080645	9	hypothetical protein, conserved	2013	0.00447094
PVX_084595	18	DNA replication licensing factor MCM8, putative	4029	0.00446761
PVX_114260	42	transcription factor with AP2 domain(s), putative	9411	0.00446286
PVX_113495	10	polypyrimidine tract binding protein, putative	2244	0.00445633
PVX_091635	13	hypothetical protein, conserved	2922	0.00444901
PVX_083240	8	6-cysteine protein	1799	0.00444691
PVX_119550	6	hypothetical protein, conserved	1350	0.00444444
PVX_111160	9	hypothetical protein, conserved	2028	0.00443787
PVX_114830	7	elongation factor 1-alpha, putative	1579	0.00443319
PVX_093680	17	Phist protein (Pf-fam-b)	3835	0.00443286
PVX_098910	18	exoribonuclease, putative	4062	0.00443131
PVX_089850	7	RAD protein (Pv-fam-e)	1580	0.00443038
PVX_119615	54	hypothetical protein, conserved	12204	0.00442478
PVX_091170	21	asparagine-rich antigen, putative	4758	0.00441362
PVX_081215	9	hypothetical protein, conserved	2040	0.00441176
PVX_121900	9	PST-A protein	2040	0.00441176
PVX_111595	10	citrate synthase, mitochondrial precursor, putative	2268	0.00440917
PVX_117410	6	30S ribosomal protein S10, putative	1361	0.00440852
PVX_085080	5	CPW-WPC family protein, putative	1137	0.00439754
PVX_079935	7	ADP-ribosylation factor GTPase-activating protein, putative	1593	0.00439422
PVX_080340	16	hypothetical protein, conserved	3643	0.00439198
PVX_084300	12	hypothetical protein, conserved	2733	0.00439078
PVX_093635	34	transcription factor with AP2 domain(s), putative	7755	0.00438427
PVX_092280	9	hypothetical protein, conserved	2053	0.00438383
PVX_095095	36	hypothetical protein, conserved	8237	0.00437052
PVX_099180	7	type II NADH:ubiquinone oxidoreductase, putative	1602	0.00436954
PVX_113265	18	hypothetical protein, conserved	4131	0.0043573
PVX_082845	8	elongation factor 1-gamma, putative	1847	0.00433135
PVX_122415	13	hypothetical protein, conserved	3003	0.004329
PVX_089445	5	RAD protein (Pv-fam-e)	1155	0.004329
PVX_002620	7	DEAD/DEAH box helicase, putative	1620	0.00432099
PVX_101257	7	GPI mannosyltransferase 2, putative	1620	0.00432099
PVX_113345	32	ARID/BRIGHT DNA binding domain containing protein	7406	0.00432082
PVX_086200	5	hypothetical protein, conserved	1161	0.00430663
PVX_098935	18	DEAD/DEAH box helicase, putative	4182	0.00430416
PVX_081275	20	bromodomain protein, putative	4647	0.00430385
PVX_003885	7	ribosome-recycling factor, putative	1628	0.00429975
PVX_092365	11	protein phosphatase PPM8, putative	2559	0.00429855
PVX_088185	7	hypothetical protein, conserved	1633	0.00428659
PVX_000765	16	replication protein A1, large subunit, putative	3737	0.00428151
PVX_080365	12	Eukaryotic translation initiation factor 3 subunit 9, putative	2803	0.00428113
PVX_003545	7	Plasmodium exported protein, unknown function	1638	0.0042735
PVX_089185	11	inner membrane complex protein 1i, putative	2577	0.00426853
PVX_096955	8	Plasmodium exported protein, unknown function	1876	0.00426439
PVX_089615	18	vacuolar protein sorting-associated protein 9, putative	4224	0.00426136
PVX_116620	6	phosphoribosylpyrophosphate synthetase, putative	1413	0.00424628
PVX_085390	5	hypothetical protein, conserved	1179	0.00424088
PVX_099100	8	hypothetical protein, conserved	1887	0.00423953
PVX_113635	20	hypothetical protein, conserved	4725	0.0042328
PVX_090230	7	early transcribed membrane protein (ETRAMP)	1654	0.00423216
PVX_119500	9	hypothetical protein, conserved	2136	0.00421348
PVX_115450	5	hypothetical protein, conserved	1188	0.00420875
PVX_080650	13	inositol-3-phosphate synthase, putative	3096	0.00419897
PVX_086050	26	hypothetical protein	6195	0.00419693
PVX_100570	11	F-box domain containing protein	2622	0.00419527
PVX_097765	7	hypothetical protein, conserved	1671	0.00418911
PVX_116540	5	hypothetical protein, conserved	1194	0.0041876
PVX_089035	16	ubiquitin conjugation factor E4 B, putative	3828	0.00417973
PVX_113905	36	hypothetical protein, conserved	8616	0.00417827
PVX_099535	6	phosphoglycerate kinase, putative	1436	0.00417827
PVX_085070	29	rRNA (adenosine-2'-O-)-methyltransferase, putative	6951	0.00417206
PVX_080270	34	hypothetical protein, conserved	8157	0.0041682
PVX_119515	47	hypothetical protein, conserved	11280	0.00416667
PVX_002925	20	hypothetical protein, conserved	4806	0.00416146
PVX_001750	8	hypothetical protein, conserved	1923	0.00416017
PVX_090150	55	erythrocyte membrane-associated antigen, putative	13221	0.00416005
PVX_084220	7	threonylcarbamoyl-AMP synthase, putative	1683	0.00415924
PVX_087010	13	TFIIH basal transcription factor complex helicase XPD subunit, putative	3126	0.00415867
PVX_097810	30	hypothetical protein, conserved	7215	0.004158
PVX_002630	17	hypothetical protein	4090	0.00415648
PVX_088840	7	Phist protein (Pf-fam-b)	1685	0.0041543
PVX_095030	8	hypothetical protein, conserved	1928	0.00414938
PVX_099315	9	heat shock protein 70, putative	2170	0.00414747
PVX_088045	26	hypothetical protein, conserved	6269	0.00414739
PVX_095265	16	kinesin-8, putative	3858	0.00414723
PVX_002725	15	hypothetical protein, conserved	3628	0.00413451
PVX_080105	24	hypothetical protein, conserved	5808	0.00413223
PVX_079865	7	Hsc70-interacting protein, putative	1695	0.00412979
PVX_087050	9	hypothetical protein, conserved	2181	0.00412655
PVX_002805	20	calcium-dependent protein kinase 4, putative	4848	0.00412541
PVX_113680	15	transcription elongation factor SPT5, putative	3642	0.00411862
PVX_085195	26	hypothetical protein, conserved	6318	0.00411523
PVX_123205	25	CCR4-associated factor 1, putative	6075	0.00411523
PVX_091840	7	pyruvate dehydrogenase E1 component subunit alpha, putative	1701	0.00411523
PVX_114495	13	acetyl-CoA synthetase, putative	3162	0.00411132
PVX_123990	25	potassium channel, putative	6084	0.00410914
PVX_089215	15	serine/threonine protein kinase VPS15, putative	3654	0.00410509
PVX_087040	16	gamma-tubulin complex component, putative	3906	0.00409626
PVX_113640	6	palmitoyltransferase, putative	1466	0.00409277
PVX_002765	8	hypothetical protein, conserved	1956	0.00408998
PVX_000970	37	pre-mRNA-processing-splicing factor 8, putative	9060	0.00408389
PVX_086925	7	Plasmodium exported protein, unknown function	1716	0.00407925
PVX_101080	5	translation initiation factor SUI1, putative	1226	0.0040783
PVX_091575	5	WD domain, G-beta repeat domain containing protein	1227	0.00407498
PVX_088205	12	vacuolar proton translocating ATPase subunit A, putative	2949	0.00406918
PVX_122530	31	telomerase reverse transcriptase, putative	7626	0.00406504
PVX_116930	15	conserved Plasmodium protein, unknown function	3690	0.00406504
PVX_117435	5	ubiquitin carboxyl-terminal hydrolase isozyme L3, putative	1232	0.00405844
PVX_115005	5	poly(A)-binding protein, putative	1234	0.00405186
PVX_090985	8	hypothetical protein, conserved	1977	0.00404654
PVX_095210	7	nicotinamidase, putative	1730	0.00404624
PVX_092450	5	hypothetical protein, conserved	1236	0.00404531
PVX_100685	14	hypothetical protein, conserved	3462	0.00404391
PVX_082475	11	hypothetical protein, conserved	2722	0.00404115
PVX_101320	9	hypothetical protein, conserved	2229	0.00403769
PVX_083440	8	transcription factor with AP2 domain(s), putative	1983	0.00403429
PVX_096390	6	hypothetical protein, conserved	1491	0.00402414
PVX_094410	14	E3 ubiquitin-protein ligase, putative	3480	0.00402299
PVX_110835	18	Plasmodium exported protein, unknown function	4478	0.00401965
PVX_110940	9	hypothetical protein, conserved	2244	0.0040107
PVX_000785	6	ribosomal processing protein, putative	1500	0.004
PVX_116750	5	hypothetical protein	1251	0.0039968
PVX_000835	7	hypothetical protein, conserved	1752	0.00399543
PVX_100885	8	K+ channel tetramerisation domain containing protein	2006	0.00398804
PVX_115335	6	oxidoreductase NAD-binding domain containing protein	1505	0.00398671
PVX_117965	22	hypothetical protein, conserved	5526	0.00398118
PVX_119390	10	hypothetical protein, conserved	2514	0.00397772
PVX_092095	12	phosphatidylinositol-4-phosphate 5-kinase, putative	3018	0.00397614
PVX_088010	9	lysophospholipase, putative	2265	0.00397351
PVX_114170	9	hypothetical protein, conserved	2265	0.00397351
PVX_092415	38	hypothetical protein, conserved	9567	0.00397199
PVX_123730	10	hypothetical protein, conserved	2520	0.00396825
PVX_084260	5	hypothetical protein, conserved	1260	0.00396825
PVX_094665	7	diphthine synthase, putative	1768	0.00395928
PVX_095475	25	circumsporozoite- and TRAP-related protein, putative	6321	0.00395507
PVX_099820	7	hypothetical protein, conserved	1770	0.0039548
PVX_091200	6	hypothetical protein, conserved	1518	0.00395257
PVX_111330	6	60S ribosomal protein L3, putative	1520	0.00394737
PVX_122605	6	CDP-diacylglycerol--inositol 3-phosphatidyltransferase, putative	1522	0.00394218
PVX_123175	15	hypothetical protein, conserved	3807	0.00394011
PVX_000745	10	erythrocyte vesicle protein 1, putative	2538	0.00394011
PVX_091550	18	hypothetical protein, conserved	4570	0.00393873
PVX_123790	6	nucleus export protein BRR6, putative	1524	0.00393701
PVX_101225	6	pre-mRNA-splicing factor, putative	1527	0.00392927
PVX_094595	26	histone deacetylase 2, putative	6621	0.0039269
PVX_085525	12	ATP-dependent RNA helicase, putative	3060	0.00392157
PVX_001030	9	hypothetical protein, conserved	2297	0.00391815
PVX_093645	42	hypothetical protein, conserved	10731	0.00391389
PVX_117060	36	hypothetical protein, conserved	9198	0.00391389
PVX_118475	18	stromal-processing peptidase, putative	4599	0.00391389
PVX_089630	6	hypothetical protein, conserved	1533	0.00391389
PVX_095290	5	hypothetical protein, conserved	1278	0.00391236
PVX_002705	18	autophagy-related protein 11, putative	4608	0.00390625
PVX_096110	42	hypothetical protein, conserved	10754	0.00390552
PVX_080420	16	MB2 protein, putative	4101	0.00390149
PVX_084950	9	inner membrane complex suture component, putative	2307	0.00390117
PVX_116535	16	hypothetical protein, conserved	4108	0.00389484
PVX_095450	13	hypothetical protein, conserved	3339	0.00389338
PVX_003855	18	hypothetical protein, conserved	4629	0.00388853
PVX_093655	19	sentrin-specific protease 2, putative	4890	0.00388548
PVX_001845	12	hypothetical protein, conserved	3090	0.0038835
PVX_119520	6	DNA polymerase delta small subunit, putative	1545	0.0038835
PVX_082420	29	hypothetical protein, conserved	7485	0.00387442
PVX_097995	17	ATP-dependent RNA helicase, putative	4389	0.00387332
PVX_093610	22	adenylyl cyclase beta, putative	5691	0.00386575
PVX_089415	17	hypothetical protein, conserved	4405	0.00385925
PVX_093540	8	methionine aminopeptidase 1c, putative	2076	0.00385356
PVX_111095	6	hypothetical protein, conserved	1560	0.00384615
PVX_097920	7	subtilisin-like serine protease, putative	1821	0.00384404
PVX_123535	13	RNA-binding protein, putative	3384	0.00384161
PVX_091685	18	tyrosine kinase-like protein, putative	4689	0.00383877
PVX_079980	6	hypothetical protein, conserved	1572	0.00381679
PVX_101415	9	hypothetical protein, conserved	2359	0.00381518
PVX_081810	15	transcription factor with AP2 domain(s), putative	3936	0.00381098
PVX_092200	8	hypothetical protein, conserved	2100	0.00380952
PVX_086910	5	Phist protein (Pf-fam-b)	1317	0.00379651
PVX_118435	5	KS1 protein precursor, putative	1317	0.00379651
PVX_115235	5	glycine cleavage system T protein, putative	1318	0.00379363
PVX_114230	9	vacuolar transporter chaperone, putative	2373	0.00379267
PVX_118515	14	histone, putative	3702	0.00378174
PVX_117100	6	1-deoxy-D-xylulose 5-phosphate reductoisomerase, putative	1587	0.00378072
PVX_082905	19	hypothetical protein, conserved	5028	0.00377884
PVX_084925	17	hypothetical protein, conserved	4500	0.00377778
PVX_111365	8	U3 small nucleolar ribonucleoprotein protein MPP10, putative	2118	0.00377715
PVX_095050	7	survival motor neuron-like protein, putative	1854	0.00377562
PVX_124150	11	hypothetical protein, conserved	2916	0.00377229
PVX_101285	5	U3 small nucleolar RNA-associated protein 11, putative	1328	0.00376506
PVX_114305	25	tyrosine kinase-like protein, putative	6642	0.00376393
PVX_099410	29	hypothetical protein, conserved	7710	0.00376135
PVX_090040	5	hypothetical protein, conserved	1332	0.00375375
PVX_098645	5	GTPase-activating protein, putative	1332	0.00375375
PVX_001015	5	6-cysteine protein, putative	1334	0.00374813
PVX_089200	18	histone acetyltransferase GCN5, putative	4804	0.00374688
PVX_097755	9	myosin B, putative	2403	0.00374532
PVX_091885	15	DNA-dependent RNA polymerase, putative	4008	0.00374251
PVX_115230	6	ubiquitin-activating enzyme, putative	1605	0.00373832
PVX_088235	19	ferlin, putative	5091	0.00373208
PVX_119405	6	AP endonuclease (DNA-[apurinic or apyrimidinic site] lyase), putative	1608	0.00373134
PVX_003635	28	hypothetical protein, conserved	7521	0.00372291
PVX_101025	5	hypothetical protein, conserved	1344	0.00372024
PVX_093535	57	hypothetical protein, conserved	15339	0.00371602
PVX_091860	16	hypothetical protein	4323	0.00370113
PVX_079755	6	phosphoenolpyruvate/phosphate translocator, putative	1623	0.00369686
PVX_086040	5	plasmepsin IV, putative	1353	0.00369549
PVX_000625	14	RNA-binding protein, putative	3792	0.00369198
PVX_119745	6	hypothetical protein, conserved	1627	0.00368777
PVX_090130	22	hypothetical protein, conserved	5970	0.00368509
PVX_082610	13	hypothetical protein, conserved	3528	0.00368481
PVX_117150	14	26S proteasome regulatory subunit RPN2, putative	3801	0.00368324
PVX_094470	8	hypothetical protein	2172	0.00368324
PVX_096225	9	hypothetical protein, conserved	2446	0.00367948
PVX_116785	14	splicing factor 1, putative	3805	0.00367937
PVX_115400	18	DNA repair endonuclease, putative	4893	0.00367872
PVX_094945	30	transcriptional coactivator ADA2, putative	8157	0.00367782
PVX_096325	30	hypothetical protein, conserved	8172	0.00367107
PVX_082800	7	hypothetical protein, conserved	1908	0.00366876
PVX_122655	7	hypothetical protein, conserved	1908	0.00366876
PVX_085930	7	rhoptry-associated protein 1, putative	1923	0.00364015
PVX_002610	22	hypothetical protein, conserved	6048	0.00363757
PVX_096070	5	early transcribed membrane protein (ETRAMP)	1375	0.00363636
PVX_091662	13	hypothetical protein, conserved	3576	0.00363535
PVX_081835	8	knob-associated histidine-rich protein, putative	2202	0.00363306
PVX_089605	5	WD domain, G-beta repeat domain containing protein	1377	0.00363108
PVX_092560	20	hypothetical protein, conserved	5511	0.00362911
PVX_083420	14	hypothetical protein, conserved	3858	0.00362882
PVX_092515	32	hypothetical protein, conserved	8862	0.00361092
PVX_111575	9	4-hydroxy-3-methylbut-2-en-1-yl diphosphate synthase, putative	2493	0.00361011
PVX_080665	6	hypothetical protein, conserved	1662	0.00361011
PVX_084305	19	zinc finger protein, putative	5265	0.00360874
PVX_122485	10	methionyl-tRNA formyltransferase, putative	2772	0.0036075
PVX_003540	5	Plasmodium exported protein (PHISTc), unknown function	1386	0.0036075
PVX_086150	8	circumsporozoite protein, putative	2220	0.0036036
PVX_085725	26	hypothetical protein, conserved	7227	0.00359762
PVX_117860	10	hypothetical protein, conserved	2781	0.00359583
PVX_111465	11	hypothetical protein, conserved	3081	0.00357027
PVX_088140	12	hypothetical protein, conserved	3363	0.00356824
PVX_100970	23	hypothetical protein, conserved	6459	0.00356092
PVX_095420	6	inorganic pyrophosphatase, putative	1685	0.00356083
PVX_091255	26	hypothetical protein, conserved	7323	0.00355046
PVX_083460	5	hypothetical protein, conserved	1410	0.0035461
PVX_083110	19	hypothetical protein, conserved	5364	0.00354213
PVX_091000	17	hypothetical protein, conserved	4803	0.00353945
PVX_115435	12	hypothetical protein, conserved	3396	0.00353357
PVX_091910	6	kelch domain-containing protein	1701	0.00352734
PVX_099175	11	BSD-domain protein, putative	3120	0.00352564
PVX_003715	7	hypothetical protein, conserved	1989	0.00351936
PVX_118670	6	hypothetical protein, conserved	1707	0.00351494
PVX_083490	19	hypothetical protein, conserved	5409	0.00351266
PVX_124015	10	hypothetical protein, conserved	2853	0.00350508
PVX_082430	5	apicoplast calcium binding protein 1, putative	1428	0.0035014
PVX_089555	8	tRNA modification GTPase trmE, putative	2286	0.00349956
PVX_119430	8	hypothetical protein, conserved	2286	0.00349956
PVX_118700	6	PST-A protein	1716	0.0034965
PVX_114785	10	hypothetical protein, conserved	2865	0.0034904
PVX_118655	8	bromodomain protein, putative	2292	0.0034904
PVX_084425	10	hypothetical protein, conserved	2868	0.00348675
PVX_090025	5	RNA-binding protein NOB1, putative	1434	0.00348675
PVX_091660	34	hypothetical protein	9759	0.00348396
PVX_111600	7	serine/arginine-rich splicing factor 4, putative	2010	0.00348259
PVX_092760	20	transcription factor with AP2 domain(s), putative	5751	0.00347766
PVX_114145	5	merozoite surface protein 10, putative	1440	0.00347222
PVX_094535	7	RNA-binding protein, putative	2017	0.0034705
PVX_098065	26	hypothetical protein, conserved	7515	0.00345975
PVX_081475	5	DNA binding protein, putative	1446	0.00345781
PVX_000600	6	cysteine desulfurase, putative	1736	0.00345622
PVX_114440	5	hypothetical protein, conserved	1452	0.00344353
PVX_091055	11	hypothetical protein, conserved	3201	0.00343643
PVX_090205	6	hypothetical protein, conserved	1746	0.00343643
PVX_003535	5	Phist protein (Pf-fam-b)	1458	0.00342936
PVX_001685	6	Phist protein (Pf-fam-b)	1752	0.00342466
PVX_093525	22	hypothetical protein	6425	0.00342412
PVX_090090	35	CW-type zinc finger domain-containing protein	10233	0.00342031
PVX_119480	5	60S ribosomal protein L7, putative	1464	0.0034153
PVX_097592	8	hypothetical protein	2343	0.00341443
PVX_122290	8	protein phosphatase PPM6, putative	2349	0.0034057
PVX_091830	6	hypothetical protein, conserved	1764	0.00340136
PVX_096180	15	hypothetical protein	4413	0.00339905
PVX_001830	15	hypothetical protein, conserved	4416	0.00339674
PVX_001800	7	hypothetical protein, conserved	2067	0.00338655
PVX_089015	12	ATP-dependent RNA helicase DBP10, putative	3546	0.00338409
PVX_092300	10	hypothetical protein, conserved	2967	0.00337041
PVX_100945	10	vacuolar protein sorting-associated protein 16, putative	2967	0.00337041
PVX_079990	7	long-chain fatty acid CoA ligase, putative	2077	0.00337025
PVX_002920	5	50S ribosomal protein L7/L12, putative	1486	0.00336474
PVX_091010	11	hypothetical protein, conserved	3270	0.00336391
PVX_119505	17	hypothetical protein, conserved	5058	0.00336101
PVX_098625	7	hypothetical protein, conserved	2085	0.00335731
PVX_117485	10	hypothetical protein, conserved	2982	0.00335345
PVX_000860	15	hypothetical protein, conserved	4479	0.00334896
PVX_084980	9	hypothetical protein, conserved	2688	0.00334821
PVX_119415	9	hypothetical protein, conserved	2691	0.00334448
PVX_124120	19	myosin D, putative	5685	0.00334213
PVX_092930	8	kinesin-like protein, putative	2394	0.00334169
PVX_083055	5	hypothetical protein, conserved	1497	0.00334001
PVX_094785	6	hypothetical protein, conserved	1797	0.0033389
PVX_003680	7	hypothetical protein	2097	0.0033381
PVX_114225	8	tRNA modifying enzyme, putative	2400	0.00333333
PVX_081800	9	hypothetical protein, conserved	2706	0.00332594
PVX_082375	10	PST-A protein	3009	0.00332336
PVX_118100	16	multidrug resistance protein 2, putative	4818	0.00332088
PVX_124085	20	multidrug resistance-associated protein 2, putative	6036	0.00331345
PVX_089990	44	hypothetical protein, conserved	13305	0.00330703
PVX_085715	12	hypothetical protein, conserved	3633	0.00330306
PVX_088945	13	leucine--tRNA ligase, putative	3936	0.00330285
PVX_110975	13	hypothetical protein, conserved	3943	0.00329698
PVX_089330	5	hypothetical protein, conserved	1517	0.00329598
PVX_117365	21	hypothetical protein	6375	0.00329412
PVX_001050	18	SET domain protein, putative	5466	0.00329308
PVX_000010	6	Plasmodium exported protein, unknown function	1828	0.00328228
PVX_091700	6	circumsporozoite-related antigen, putative	1830	0.00327869
PVX_092865	20	protein kinase domain containing protein	6111	0.00327279
PVX_092305	15	hypothetical protein, conserved	4584	0.00327225
PVX_084385	25	hypothetical protein, conserved	7641	0.00327182
PVX_084370	5	eukaryotic translation initiation factor 5, putative	1530	0.00326797
PVX_100950	6	3-hydroxyisobutyryl-coenzyme A hydrolase, putative	1837	0.00326619
PVX_113370	19	transcription factor with AP2 domain(s), putative	5820	0.0032646
PVX_080445	9	RAP protein, putative	2757	0.00326442
PVX_079900	5	hypothetical protein, conserved	1538	0.00325098
PVX_081680	7	hypothetical protein, conserved	2160	0.00324074
PVX_083550	8	tryptophan-rich antigen (Pv-fam-a)	2470	0.00323887
PVX_096295	20	hypothetical protein, conserved	6180	0.00323625
PVX_080555	8	6-cysteine protein	2472	0.00323625
PVX_092010	22	hypothetical protein, conserved	6801	0.00323482
PVX_095180	16	hypothetical protein, conserved	4956	0.00322841
PVX_095145	25	hypothetical protein, conserved	7746	0.00322747
PVX_119670	10	phosphatidylinositol 3- and 4-kinase, putative	3099	0.00322685
PVX_000615	5	hypothetical protein, conserved	1554	0.0032175
PVX_099485	5	hypothetical protein, conserved	1554	0.0032175
PVX_002750	8	origin recognition complex subunit 5, putative	2487	0.00321673
PVX_083445	9	phosphatidylinositol transfer protein, putative	2799	0.00321543
PVX_093640	12	NAD-specific glutamate dehydrogenase, putative	3735	0.00321285
PVX_118340	13	serine/threonine protein kinase, putative	4047	0.00321226
PVX_089535	10	hypothetical protein, conserved	3117	0.00320821
PVX_095360	5	hypothetical protein, conserved	1569	0.00318674
PVX_084475	14	protein phosphatase, putative	4401	0.0031811
PVX_113335	9	trophozoite exported protein 1, putative	2832	0.00317797
PVX_088025	22	hypothetical protein, conserved	6939	0.00317049
PVX_092590	20	hypothetical protein, conserved	6309	0.00317007
PVX_119400	35	hypothetical protein, conserved	11043	0.00316943
PVX_001950	56	hypothetical protein, conserved	17679	0.0031676
PVX_122130	7	hypothetical protein, conserved	2210	0.00316742
PVX_081620	12	DNA mismatch repair protein PMS1, putative	3795	0.00316206
PVX_101465	7	DEAD/DEAH box ATP-dependent RNA helicase, putative	2214	0.0031617
PVX_087915	10	RAP protein, putative	3168	0.00315657
PVX_080265	7	zinc finger protein, putative	2220	0.00315315
PVX_096305	8	ferrodoxin reductase, putative	2538	0.00315209
PVX_118465	5	allantoicase, putative	1587	0.0031506
PVX_101435	15	DNA repair protein rhp16, putative	4770	0.00314465
PVX_116845	10	DNA-directed RNA polymerase, alpha subunit, putative	3183	0.00314169
PVX_122270	5	tyrosine recombinase, putative	1592	0.0031407
PVX_116865	5	hypothetical protein, conserved	1593	0.00313873
PVX_124070	28	WD domain, G-beta repeat domain containing protein	8922	0.00313831
PVX_090020	16	hypothetical protein, conserved	5100	0.00313725
PVX_097945	5	hypothetical protein, conserved	1596	0.00313283
PVX_116755	14	hypothetical protein, conserved	4469	0.00313269
PVX_101115	12	hypothetical protein, conserved	3834	0.00312989
PVX_116860	10	M1-family alanyl aminopeptidase, putative	3195	0.00312989
PVX_092935	27	hypothetical protein, conserved	8634	0.00312717
PVX_092975	18	merozoite adhesive erythrocytic binding protein	5756	0.00312717
PVX_092945	31	sporozoite and liver stage asparagine-rich protein	9918	0.00312563
PVX_086075	5	fibrillarin, putative	1600	0.003125
PVX_094900	19	hypothetical protein, conserved	6120	0.00310458
PVX_100890	7	long-chain-fatty-acid--CoA ligase, putative	2259	0.00309872
PVX_089345	5	hypothetical protein, conserved	1617	0.00309215
PVX_086120	26	hypothetical protein, conserved	8424	0.00308642
PVX_081785	7	hypothetical protein, conserved	2271	0.00308234
PVX_121920	23	reticulocyte binding protein 2a	7464	0.00308146
PVX_100660	19	hypothetical protein, conserved	6170	0.00307942
PVX_089335	8	hypothetical protein, conserved	2599	0.00307811
PVX_116655	41	hypothetical protein, conserved	13323	0.00307738
PVX_115240	5	hypothetical protein, conserved	1629	0.00306937
PVX_113900	6	GPI-anchored wall transfer protein 1, putative	1956	0.00306748
PVX_098050	14	phosphatidylinositol 4-kinase, putative	4578	0.0030581
PVX_001005	7	dipeptidyl aminopeptidase 3, putative	2289	0.0030581
PVX_118070	14	hypothetical protein, conserved	4581	0.0030561
PVX_079835	5	hypothetical protein, conserved	1638	0.0030525
PVX_118460	5	hypothetical protein, conserved	1639	0.00305064
PVX_123310	12	hypothetical protein, conserved	3939	0.00304646
PVX_091775	7	leucine-rich repeat protein	2304	0.00303819
PVX_085870	5	hypothetical protein, conserved	1647	0.00303582
PVX_083040	35	transcription factor with AP2 domain(s), putative	11550	0.0030303
PVX_113620	6	hypothetical protein, conserved	1983	0.00302572
PVX_088910	7	GPI-anchored micronemal antigen, putative	2316	0.00302245
PVX_099045	5	hypothetical protein, conserved	1659	0.00301386
PVX_085415	8	hypothetical protein, conserved	2658	0.00300978
PVX_095150	17	hypothetical protein, conserved	5650	0.00300885
PVX_084820	6	Hsp70/Hsp90 organizing protein, putative	1995	0.00300752
PVX_101500	28	hypothetical protein	9321	0.00300397
PVX_124045	9	NIMA-related protein kinase (Pfnek-1), putative	2997	0.003003
PVX_081285	7	selenocysteine-specific elongation factor selB homologue, putative	2331	0.003003
PVX_084250	5	hypothetical protein, conserved	1665	0.003003
PVX_095315	9	hypothetical protein, conserved	3003	0.002997
PVX_082435	10	hypothetical protein, conserved	3338	0.00299581
PVX_101520	5	Pv-fam-d protein	1669	0.00299581
PVX_123975	5	hypothetical protein, conserved	1671	0.00299222
PVX_122680	23	transcription factor with AP2 domain(s), putative	7701	0.00298663
PVX_083255	7	DNA topoisomerase 3, putative	2344	0.00298635
PVX_091005	12	DEAD/DEAH box helicase, putative	4020	0.00298507
PVX_082865	7	hypothetical protein, conserved	2347	0.00298253
PVX_003660	11	5'-3' exoribonuclease, putative	3691	0.00298022
PVX_123940	7	hypothetical protein	2349	0.00297999
PVX_116765	27	variant-silencing SET protein, putative	9066	0.00297816
PVX_081385	10	double-strand break repair protein MRE11, putative	3360	0.00297619
PVX_089375	13	hypothetical protein, conserved	4374	0.00297211
PVX_084840	20	hypothetical protein, conserved	6732	0.00297089
PVX_097630	5	hypothetical protein, conserved	1686	0.0029656
PVX_085590	42	hypothetical protein, conserved	14193	0.00295921
PVX_101205	14	hypothetical protein	4734	0.00295733
PVX_091065	18	transcription factor with AP2 domain(s), putative	6090	0.00295567
PVX_085490	7	glutathione reductase, putative	2378	0.00294365
PVX_091760	47	dynein heavy chain, putative	15996	0.00293823
PVX_092845	6	hypothetical protein, conserved	2043	0.00293686
PVX_093545	6	hypothetical protein, conserved	2043	0.00293686
PVX_114925	6	hypothetical protein, conserved	2043	0.00293686
PVX_097815	22	trafficking protein particle complex subunit 8, putative	7497	0.00293451
PVX_084720	8	translocon component PTEX150, putative	2727	0.00293363
PVX_089355	6	phosphatidylglycerophosphate synthase, putative	2052	0.00292398
PVX_123885	14	isoleucine--tRNA ligase, putative	4824	0.00290216
PVX_121880	8	Plasmodium exported protein, unknown function	2764	0.00289436
PVX_085065	6	diphthamide synthesis protein, putative	2073	0.00289436
PVX_082745	5	hypothetical protein	1730	0.00289017
PVX_001795	5	hypothetical protein, conserved	1734	0.00288351
PVX_084500	6	cytosolic iron-sulfur protein assembly protein 1, putative	2085	0.0028777
PVX_086125	10	hypothetical protein, conserved	3477	0.00287604
PVX_123930	8	hypothetical protein, conserved	2783	0.0028746
PVX_117645	8	hypothetical protein, conserved	2784	0.00287356
PVX_095185	5	hypothetical protein, conserved	1740	0.00287356
PVX_088915	9	hypothetical protein, conserved	3135	0.00287081
PVX_003795	9	serine-repeat antigen (SERA)	3138	0.00286807
PVX_123460	11	hypothetical protein	3840	0.00286458
PVX_092885	6	conserved protein, unknown function	2097	0.00286123
PVX_081775	7	hypothetical protein, conserved	2448	0.00285948
PVX_097900	8	transcription factor 25, putative	2799	0.00285816
PVX_101120	7	hypothetical protein, conserved	2454	0.00285249
PVX_124050	9	hypothetical protein, conserved	3159	0.002849
PVX_098730	12	hypothetical protein, conserved	4213	0.00284833
PVX_118062	28	chloroquine resistance marker protein, putative	9834	0.00284726
PVX_084365	14	DNA-directed RNA polymerase III subunit, putative	4918	0.00284669
PVX_092925	9	CCAAT-box DNA binding protein subunit B, putative	3168	0.00284091
PVX_119790	8	hypothetical protein, conserved	2817	0.0028399
PVX_110910	16	DNA polymerase zeta catalytic subunit, putative	5643	0.00283537
PVX_089395	6	perforin-like protein 4	2118	0.00283286
PVX_116760	28	hypothetical protein, conserved	9891	0.00283086
PVX_111050	6	WD domain, G-beta repeat domain containing protein	2121	0.00282885
PVX_114995	9	E3 SUMO-protein ligase PIAS, putative	3183	0.00282752
PVX_118470	10	hypothetical protein, conserved	3543	0.00282247
PVX_093575	9	DNA repair protein RAD54, putative	3195	0.0028169
PVX_091075	14	hypothetical protein, conserved	4974	0.00281464
PVX_095365	25	hypothetical protein, conserved	8886	0.00281341
PVX_094405	23	hypothetical protein, conserved	8181	0.00281139
PVX_088130	12	AP-3 complex subunit delta, putative	4269	0.00281096
PVX_114760	13	NLI interacting factor-like phosphatase, putative	4635	0.00280475
PVX_092185	20	hypothetical protein, conserved	7140	0.00280112
PVX_091320	6	hypothetical protein, conserved	2142	0.00280112
PVX_122230	6	hypothetical protein, conserved	2142	0.00280112
PVX_002690	8	hypothetical protein, conserved	2859	0.00279818
PVX_101510	6	tryptophan-rich antigen (Pv-fam-a)	2148	0.0027933
PVX_099620	5	hypothetical protein, conserved	1791	0.00279174
PVX_089320	9	hypothetical protein, conserved	3224	0.00279156
PVX_117655	7	hypothetical protein, conserved	2508	0.00279107
PVX_080205	17	hypothetical protein, conserved	6099	0.00278734
PVX_000985	13	protein transport protein Sec24B, putative	4665	0.00278671
PVX_086170	8	hypothetical protein, conserved	2877	0.00278067
PVX_111560	44	dynein heavy chain, putative	15825	0.00278041
PVX_123750	24	transcription factor with AP2 domain(s), putative	8640	0.00277778
PVX_081630	25	ubiquitin carboxyl-terminal hydrolase family 2, putative	9003	0.00277685
PVX_082350	19	hypothetical protein, conserved	6843	0.00277656
PVX_087950	9	heat shock protein 86, putative	3245	0.0027735
PVX_091945	7	hypothetical protein, conserved	2524	0.00277338
PVX_111070	12	S-adenosylmethionine decarboxylase-ornithine decarboxylase, putative	4329	0.002772
PVX_082575	10	isoleucine--tRNA ligase, putative	3621	0.00276167
PVX_097965	13	hypothetical protein, conserved	4710	0.00276008
PVX_100830	6	hypothetical protein, conserved	2174	0.00275989
PVX_114860	11	hypothetical protein, conserved	3987	0.00275897
PVX_123915	12	hypothetical protein, conserved	4351	0.00275799
PVX_000550	8	hypothetical protein, conserved	2904	0.00275482
PVX_124115	6	hypothetical protein, conserved	2178	0.00275482
PVX_082585	6	hypothetical protein, conserved	2180	0.00275229
PVX_118525	14	hypothetical protein, conserved	5094	0.00274833
PVX_095215	28	oocyst capsule protein, putative	10191	0.00274752
PVX_093510	6	hypothetical protein, conserved	2188	0.00274223
PVX_087880	17	hypothetical protein, conserved	6226	0.00273049
PVX_085235	7	hypothetical protein	2564	0.00273011
PVX_083315	29	hypothetical protein, conserved	10637	0.00272633
PVX_084645	6	hypothetical protein, conserved	2201	0.00272603
PVX_113475	5	RNA-binding protein, putative	1836	0.00272331
PVX_100720	9	tetQ family GTPase, putative	3306	0.00272232
PVX_085510	17	hypothetical protein, conserved	6246	0.00272174
PVX_117850	25	hypothetical protein, conserved	9192	0.00271976
PVX_113865	6	hypothetical protein, conserved	2210	0.00271493
PVX_119380	30	hypothetical protein, conserved	11088	0.00270563
PVX_092780	8	hypothetical protein, conserved	2958	0.00270453
PVX_088150	5	26S proteasome regulatory subunit RPN10, putative	1849	0.00270416
PVX_001790	13	hypothetical protein, conserved	4809	0.00270326
PVX_114745	6	histone-lysine N-methyltransferase, putative	2221	0.00270149
PVX_111265	5	WD domain, G-beta repeat domain containing protein	1854	0.00269687
PVX_118380	8	GTP-binding protein, putative	2967	0.00269633
PVX_124080	14	hypothetical protein, conserved	5200	0.00269231
PVX_084750	7	ataxin-2 like protein, putative	2601	0.00269127
PVX_085305	9	hypothetical protein	3348	0.00268817
PVX_092670	8	hypothetical protein, conserved	2976	0.00268817
PVX_097665	7	hypothetical protein, conserved	2604	0.00268817
PVX_094560	5	RING zinc finger protein, putative	1860	0.00268817
PVX_099615	9	patatin-like phospholipase, putative	3351	0.00268577
PVX_092140	13	structural maintenance of chromosome protein, putative	4842	0.00268484
PVX_091335	6	hypothetical protein, conserved	2238	0.00268097
PVX_092550	16	hypothetical protein, conserved	5973	0.00267872
PVX_091450	5	guanine nucleotide-exchange factor SEC12, putative	1872	0.00267094
PVX_111320	5	hypothetical protein, conserved	1872	0.00267094
PVX_094940	12	hypothetical protein, conserved	4494	0.00267023
PVX_094750	7	eukaryotic translation initiation factor 2 beta subunit, putative	2622	0.00266972
PVX_081435	10	ribosome biogenesis protein BMS1, putative	3747	0.0026688
PVX_080670	11	hypothetical protein, conserved	4122	0.00266861
PVX_099115	6	hypothetical protein, conserved	2250	0.00266667
PVX_089950	5	bifunctional dihydrofolate reductase-thymidylate synthase, putative	1875	0.00266667
PVX_110885	6	dynamin protein, putative	2253	0.00266312
PVX_079720	21	hypothetical protein, conserved	7887	0.00266261
PVX_096075	7	hypothetical protein, conserved	2629	0.00266261
PVX_119625	9	hypothetical protein, conserved	3381	0.00266193
PVX_087815	22	inositol-phosphate phosphatase, putative	8265	0.00266183
PVX_082980	6	GPI mannosyltransferase 3, putative	2256	0.00265957
PVX_124140	14	hypothetical protein, conserved	5274	0.00265453
PVX_113260	5	hypothetical protein	1884	0.00265393
PVX_000920	8	hypothetical protein, conserved	3015	0.0026534
PVX_000780	7	hypothetical protein, conserved	2643	0.00264851
PVX_003865	12	hypothetical protein, conserved	4536	0.0026455
PVX_114845	8	hypothetical protein, conserved	3027	0.00264288
PVX_092445	10	hypothetical protein, conserved	3790	0.00263852
PVX_091780	5	RING zinc finger protein, putative	1896	0.00263713
PVX_110825	15	Pv-fam-d protein	5691	0.00263574
PVX_119250	11	serine/threonine protein kinase, putative	4176	0.0026341
PVX_080145	7	hypothetical protein, conserved	2660	0.00263158
PVX_099530	8	para-aminobenzoic acid synthetase, putative	3048	0.00262467
PVX_081610	6	aspartate--tRNA ligase, putative	2286	0.00262467
PVX_080480	14	phosphatidylinositol 3-kinase, putative	5340	0.00262172
PVX_096240	7	hypothetical protein, conserved	2682	0.00260999
PVX_095035	8	hypothetical protein, conserved	3072	0.00260417
PVX_117500	6	hypothetical protein, conserved	2307	0.00260078
PVX_092500	6	hypothetical protein, conserved	2308	0.00259965
PVX_111195	6	tRNA N6-adenosine threonylcarbamoyltransferase, putative	2311	0.00259628
PVX_092655	21	hypothetical protein	8094	0.00259451
PVX_099705	11	hypothetical protein, conserved	4242	0.00259312
PVX_094600	28	hypothetical protein, conserved	10800	0.00259259
PVX_000865	9	hypothetical protein, conserved	3474	0.00259067
PVX_081445	9	hypothetical protein, conserved	3474	0.00259067
PVX_119585	5	asparagine synthetase [glutamine-hydrolyzing], putative	1930	0.00259067
PVX_081830	6	Plasmodium exported protein, unknown function	2318	0.00258844
PVX_098585	22	reticulocyte binding protein 1a	8502	0.00258763
PVX_000945	6	apical sushi protein, putative	2319	0.00258732
PVX_083090	5	U4/U6 small nuclear ribonucleoprotein PRP4, putative	1935	0.00258398
PVX_082935	9	nucleolar complex protein 2, putative	3487	0.00258102
PVX_083130	9	hypothetical protein, conserved	3489	0.00257954
PVX_082875	5	CPW-WPC family protein, putative	1942	0.00257467
PVX_101110	9	RNA polymerase II transcription factor B subunit 2, putative	3497	0.00257363
PVX_094585	7	hypothetical protein, conserved	2724	0.00256975
PVX_089115	8	hypothetical protein, conserved	3114	0.00256904
PVX_119775	5	hypothetical protein, conserved	1947	0.00256805
PVX_114300	7	ATP-dependent DEAD box helicase, putative	2733	0.00256129
PVX_084495	12	zinc finger transcription factor, putative	4686	0.00256082
PVX_113365	12	hypothetical protein, conserved	4692	0.00255754
PVX_085770	5	hypothetical protein	1956	0.00255624
PVX_116805	5	hypothetical protein, conserved	1956	0.00255624
PVX_088265	11	serine/threonine protein kinase, FIKK family	4304	0.00255576
PVX_002910	27	hypothetical protein, conserved	10566	0.00255537
PVX_080580	18	hypothetical protein, conserved	7044	0.00255537
PVX_084555	8	general transcription factor 3C polypeptide 5, putative	3132	0.00255428
PVX_093620	7	hypothetical protein, conserved	2742	0.00255288
PVX_124000	7	hypothetical protein, conserved	2742	0.00255288
PVX_003630	6	hypothetical protein, conserved	2355	0.00254777
PVX_116965	17	hypothetical protein, conserved	6681	0.00254453
PVX_080535	8	ATP-dependent DNA helicase UvrD, putative	3147	0.0025421
PVX_081690	8	hypothetical protein, conserved	3156	0.00253485
PVX_111025	5	vesicle transport-related protein, putative	1974	0.00253293
PVX_081555	6	hypothetical protein, conserved	2370	0.00253165
PVX_099500	12	hypothetical protein, conserved	4743	0.00253004
PVX_082490	9	helicase, putative	3558	0.00252951
PVX_116650	9	DEAD box helicase, putative	3558	0.00252951
PVX_001645	5	variable surface protein Vir12-related	1986	0.00251762
PVX_113970	5	hypothetical protein, conserved	1986	0.00251762
PVX_087700	10	hypothetical protein, conserved	3984	0.00251004
PVX_122250	40	hypothetical protein, conserved	15960	0.00250627
PVX_085010	6	exodeoxyribonuclease III, putative	2397	0.00250313
PVX_097935	5	subtilisin-like protease 1	2003	0.00249626
PVX_091755	12	calcium-dependent protein kinase 6, putative	4824	0.00248756
PVX_091235	6	hypothetical protein, conserved	2412	0.00248756
PVX_090895	8	hypothetical protein, conserved	3219	0.00248524
PVX_094850	5	GMP synthetase, putative	2013	0.00248385
PVX_085530	9	hypothetical protein, conserved	3624	0.00248344
PVX_118300	5	hypothetical protein, conserved	2015	0.00248139
PVX_111385	14	hypothetical protein	5644	0.00248051
PVX_095055	8	Rh5 interacting protein, putative	3228	0.00247831
PVX_113965	11	hypothetical protein, conserved	4467	0.0024625
PVX_000940	5	hypothetical protein, conserved	2034	0.00245821
PVX_101105	11	hypothetical protein, conserved	4477	0.002457
PVX_094350	9	hypothetical protein, conserved	3663	0.002457
PVX_113500	14	hypothetical protein, conserved	5700	0.00245614
PVX_118425	18	serine/threonine protein kinase, putative	7332	0.00245499
PVX_115430	19	hypothetical protein, conserved	7740	0.00245478
PVX_085630	5	hypothetical protein, conserved	2042	0.00244858
PVX_115385	6	hypothetical protein, conserved	2451	0.00244798
PVX_091820	11	hypothetical protein, conserved	4494	0.00244771
PVX_115180	25	hypothetical protein, conserved	10215	0.00244738
PVX_088085	8	cell division cycle ATPase, putative	3270	0.00244648
PVX_111065	7	early transcribed membrane protein (ETRAMP)	2863	0.00244499
PVX_088905	12	hypothetical protein, conserved	4914	0.002442
PVX_098745	14	exoribonuclease II, putative	5748	0.00243563
PVX_122070	8	hypothetical protein, conserved	3285	0.00243531
PVX_095140	9	cyclic amine resistance locus protein, putative	3696	0.00243506
PVX_002855	16	hypothetical protein, conserved	6572	0.00243457
PVX_116680	8	vacuolar protein sorting-associated protein 52, putative	3288	0.00243309
PVX_093550	6	cactin homolog, putative	2466	0.00243309
PVX_117525	7	hypothetical protein, conserved	2879	0.0024314
PVX_122500	15	hypothetical protein, conserved	6174	0.00242954
PVX_122580	7	hypothetical protein, conserved	2883	0.00242803
PVX_111120	8	asparagine-rich antigen, putative	3300	0.00242424
PVX_122735	11	hypothetical protein, conserved	4551	0.00241705
PVX_001010	30	hypothetical protein, conserved	12420	0.00241546
PVX_001070	8	hypothetical protein	3316	0.00241255
PVX_099270	14	hypothetical protein, conserved	5814	0.00240798
PVX_087065	10	hypothetical protein, conserved	4161	0.00240327
PVX_113270	10	ATP-dependent RNA helicase, putative	4164	0.00240154
PVX_111530	5	hypothetical protein, conserved	2082	0.00240154
PVX_087155	6	elongation factor Tu, putative	2502	0.00239808
PVX_092230	10	hypothetical protein, conserved	4179	0.00239292
PVX_119600	10	hypothetical protein, conserved	4179	0.00239292
PVX_079905	5	hypothetical protein, conserved	2091	0.0023912
PVX_079920	9	hypothetical protein, conserved	3765	0.00239044
PVX_002835	5	T-complex protein 1 subunit theta, putative	2092	0.00239006
PVX_095040	7	hypothetical protein, conserved	2934	0.00238582
PVX_100680	7	hypothetical protein, conserved	2937	0.00238338
PVX_117085	7	hypothetical protein	2937	0.00238338
PVX_113505	10	coatomer alpha subunit, putative	4197	0.00238265
PVX_100620	19	hypothetical protein	7983	0.00238006
PVX_122965	11	hypothetical protein, conserved	4629	0.00237632
PVX_089170	6	DnaJ protein, putative	2530	0.00237154
PVX_122495	11	hypothetical protein, conserved	4644	0.00236865
PVX_100810	12	hypothetical protein, conserved	5067	0.00236827
PVX_000545	5	serine--tRNA ligase, putative	2112	0.00236742
PVX_081650	5	mitochondrial import inner membrane translocase subunit TIM50, putative	2113	0.0023663
PVX_092750	5	hypothetical protein	2115	0.00236407
PVX_081240	9	replication factor c, putative	3813	0.00236035
PVX_101485	16	rhoptry neck protein 3, putative	6780	0.00235988
PVX_114075	10	hypothetical protein, conserved	4245	0.00235571
PVX_111470	8	hypothetical protein, conserved	3399	0.00235363
PVX_115160	6	hypothetical protein, conserved	2550	0.00235294
PVX_116515	11	hypothetical protein, conserved	4687	0.00234692
PVX_115075	15	calpain, putative	6396	0.00234522
PVX_099805	5	fumarate hydratase, putative	2133	0.00234412
PVX_122920	25	hypothetical protein, conserved	10671	0.0023428
PVX_094965	17	hypothetical protein, conserved	7260	0.0023416
PVX_113995	9	AP-2 complex subunit alpha, putative	3846	0.00234009
PVX_092435	6	signal recognition particle subunit SRP72, putative	2571	0.00233372
PVX_084610	20	lysine-specific histone demethylase 1, putative	8574	0.00233263
PVX_116935	5	hypothetical protein, conserved	2145	0.002331
PVX_089720	11	protein kinase domain containing protein	4722	0.00232952
PVX_117265	5	YL1 nuclear protein, putative	2147	0.00232883
PVX_091675	11	liver stage antigen, putative	4727	0.00232706
PVX_111220	9	RNA helicase, putative	3868	0.00232678
PVX_092265	10	hypothetical protein, conserved	4302	0.0023245
PVX_084345	8	eukaryotic translation initiation factor 3 subunit 8, putative	3442	0.00232423
PVX_091765	15	hypothetical protein, conserved	6459	0.00232234
PVX_113675	6	transketolase, putative	2585	0.00232108
PVX_094415	6	RNA-binding protein, putative	2586	0.00232019
PVX_080320	7	ATP-dependent RNA helicase DDX23, putative	3021	0.00231711
PVX_090165	20	pre-mRNA-splicing helicase BRR2, putative	8638	0.00231535
PVX_123810	12	hypothetical protein, conserved	5189	0.00231258
PVX_123260	5	protein phosphatase PPM5, putative	2166	0.0023084
PVX_124185	6	serine/threonine protein kinase RIO1, putative	2601	0.00230681
PVX_089255	10	hypothetical protein, conserved	4338	0.00230521
PVX_114335	5	hypothetical protein, conserved	2170	0.00230415
PVX_000900	16	hypothetical protein, conserved	6945	0.00230382
PVX_117480	8	hypothetical protein, conserved	3473	0.00230348
PVX_098735	7	coatomer complex beta subunit, putative	3042	0.00230112
PVX_110905	6	pyruvate kinase 2, putative	2611	0.00229797
PVX_091385	17	hypothetical protein, conserved	7404	0.00229606
PVX_113610	40	hypothetical protein, conserved	17424	0.00229568
PVX_000975	20	liver specific protein 2, putative	8724	0.00229253
PVX_118290	47	hypothetical protein, conserved	20502	0.00229246
PVX_101470	6	hypothetical protein	2623	0.00228746
PVX_089055	59	E3 ubiquitin-protein ligase, putative	25811	0.00228585
PVX_123265	7	ABC1 family, putative	3064	0.0022846
PVX_085455	7	hypothetical protein, conserved	3066	0.00228311
PVX_000855	11	hypothetical protein, conserved	4827	0.00227885
PVX_114115	16	hypothetical protein, conserved	7026	0.00227726
PVX_085745	6	hypothetical protein, conserved	2638	0.00227445
PVX_122510	24	hypothetical protein, conserved	10556	0.00227359
PVX_117120	8	rhoptry protein, putative	3519	0.00227337
PVX_085425	6	hypothetical protein, conserved	2643	0.00227015
PVX_098965	11	DNA repair protein REV1, putative	4860	0.00226337
PVX_111520	22	hypothetical protein, conserved	9726	0.00226198
PVX_123910	7	hypothetical protein, conserved	3104	0.00225515
PVX_081400	10	patched family protein, putative	4437	0.00225378
PVX_087970	6	heat shock protein 110, putative	2664	0.00225225
PVX_115330	7	hypothetical protein, conserved	3114	0.00224791
PVX_092475	13	hypothetical protein	5796	0.00224293
PVX_118575	13	metacaspase 2, putative	5802	0.00224061
PVX_117045	5	D13 protein, putative	2232	0.00224014
PVX_099005	22	cysteine repeat modular protein 1, putative	9825	0.00223919
PVX_122865	19	hypothetical protein, conserved	8505	0.00223398
PVX_080060	6	metal transporter, putative	2688	0.00223214
PVX_089365	13	helicase, putative	5828	0.00223061
PVX_079880	5	ubiquitin carboxyl-terminal hydrolase, putative	2242	0.00223015
PVX_114585	44	SET domain containing protein	19764	0.00222627
PVX_097895	5	TBC domain containing protein	2247	0.00222519
PVX_089315	10	hypothetical protein, conserved	4500	0.00222222
PVX_083220	37	hypothetical protein, conserved	16662	0.00222062
PVX_099635	7	conserved Plasmodium protein, unknown function	3168	0.0022096
PVX_118235	7	histidine--tRNA ligase, putative	3168	0.0022096
PVX_122755	6	translocation protein SEC63, putative	2720	0.00220588
PVX_099520	11	ubiquitin-like protein, putative	4999	0.00220044
PVX_085580	22	rap guanine nucleotide exchange factor, putative	10008	0.00219824
PVX_090060	15	hypothetical protein, conserved	6831	0.00219587
PVX_083510	10	hypothetical protein, conserved	4557	0.00219443
PVX_095300	6	RNA-metabolising metallo-beta-lactamase domain containing protein	2736	0.00219298
PVX_113355	12	centrosomal protein CEP76, putative	5475	0.00219178
PVX_084625	10	P-type ATPase4, putative	4567	0.00218962
PVX_003905	18	6-cysteine protein	8247	0.00218261
PVX_093590	6	hypothetical protein, conserved	2754	0.00217865
PVX_084350	17	hypothetical protein, conserved	7809	0.00217698
PVX_098940	7	SET domain protein, putative	3219	0.00217459
PVX_099240	7	hypothetical protein, conserved	3222	0.00217256
PVX_083010	6	hypothetical protein, conserved	2764	0.00217077
PVX_091265	6	hypothetical protein, conserved	2772	0.0021645
PVX_123240	6	DEAD/DEAH box helicase, putative	2772	0.0021645
PVX_089715	12	hypothetical protein, conserved	5556	0.00215983
PVX_087745	24	hypothetical protein, conserved	11130	0.00215633
PVX_092540	8	protein phosphatase PPM2, putative	3714	0.00215401
PVX_100600	5	elongation factor G, putative	2328	0.00214777
PVX_096085	9	hypothetical protein, conserved	4191	0.00214746
PVX_123745	7	endoplasmin, putative	3263	0.00214527
PVX_091300	36	hypothetical protein, conserved	16809	0.00214171
PVX_114630	6	hypothetical protein, conserved	2802	0.00214133
PVX_081820	20	hypothetical protein, conserved	9360	0.00213675
PVX_117595	20	hypothetical protein, conserved	9363	0.00213607
PVX_095205	6	hypothetical protein, conserved	2809	0.00213599
PVX_111460	6	hypothetical protein, conserved	2817	0.00212993
PVX_111125	7	ribosome maturation factor RimM, putative	3289	0.00212831
PVX_099575	5	perforin-like protein 3	2352	0.00212585
PVX_118205	5	hypothetical protein, conserved	2361	0.00211775
PVX_100740	12	hypothetical protein, conserved	5667	0.00211752
PVX_101150	7	kinesin-13, putative	3312	0.00211353
PVX_114220	9	hypothetical protein, conserved	4272	0.00210674
PVX_088975	10	hypothetical protein, conserved	4749	0.00210571
PVX_084395	9	hypothetical protein	4278	0.00210379
PVX_114190	5	inner membrane complex protein 1j, putative	2379	0.00210172
PVX_085570	29	hypothetical protein, conserved	13803	0.00210099
PVX_084530	26	hypothetical protein	12381	0.00209999
PVX_097925	6	hypothetical protein, conserved	2859	0.00209864
PVX_084460	9	hypothetical protein, conserved	4308	0.00208914
PVX_003750	15	pentafunctional AROM polypeptide, putative	7186	0.00208739
PVX_114545	8	hypothetical protein, conserved	3834	0.00208659
PVX_098890	5	hypothetical protein, conserved	2400	0.00208333
PVX_114590	7	hypothetical protein, conserved	3366	0.00207962
PVX_099470	6	WD domain, G-beta repeat domain containing protein	2886	0.002079
PVX_118450	5	transporter, putative	2408	0.00207641
PVX_115275	24	hypothetical protein, conserved	11568	0.00207469
PVX_099625	6	hypothetical protein, conserved	2892	0.00207469
PVX_096395	6	hypothetical protein, conserved	2895	0.00207254
PVX_114730	5	hypothetical protein, conserved	2417	0.00206868
PVX_124075	5	hypothetical protein, conserved	2418	0.00206782
PVX_123165	15	hypothetical protein, conserved	7257	0.00206697
PVX_101400	16	osmiophilic body protein, putative	7743	0.00206638
PVX_084325	18	high mobility group protein B3, putative	8712	0.00206612
PVX_111005	5	flavoprotein subunit of succinate dehydrogenase, putative	2421	0.00206526
PVX_122825	5	hypothetical protein, conserved	2424	0.00206271
PVX_113285	6	elongation factor G, putative	2922	0.00205339
PVX_091795	5	hypothetical protein, conserved	2447	0.00204332
PVX_080505	6	hypothetical protein, conserved	2937	0.0020429
PVX_003735	9	DNA repair protein RAD2, putative	4422	0.00203528
PVX_122480	17	hypothetical protein, conserved	8358	0.00203398
PVX_085310	9	hypothetical protein, conserved	4437	0.0020284
PVX_089985	5	hypothetical protein, conserved	2465	0.0020284
PVX_114065	6	hypothetical protein, conserved	2961	0.00202634
PVX_095425	12	hypothetical protein, conserved	5931	0.00202327
PVX_094255	17	reticulocyte binding protein 2b	8421	0.00201876
PVX_081250	9	kinesin-8, putative	4467	0.00201478
PVX_099065	7	hypothetical protein, conserved	3477	0.00201323
PVX_091460	5	oligosaccharyl transferase STT3 subunit, putative	2490	0.00200803
PVX_002680	8	hypothetical protein, conserved	3996	0.002002
PVX_092045	5	hypothetical protein, conserved	2498	0.0020016
PVX_101155	7	hypothetical protein, conserved	3498	0.00200114
PVX_091160	9	pre-mRNA-processing factor 6, putative	4525	0.00198895
PVX_081792	30	hypothetical protein	15096	0.00198728
PVX_079910	20	hypothetical protein, conserved	10077	0.00198472
PVX_122780	7	N(2),N(2)-dimethylguanosine tRNA methyltransferase, putative	3530	0.001983
PVX_123800	10	phospholipid-transporting ATPase, putative	5043	0.00198295
PVX_092460	10	subtilisin-like protease 2, putative	5052	0.00197941
PVX_085620	18	hypothetical protein, conserved	9096	0.00197889
PVX_113450	10	nucleoside diphosphate kinase, putative	5058	0.00197707
PVX_084380	6	hypothetical protein, conserved	3038	0.00197498
PVX_003800	6	serine-repeat antigen (SERA)	3045	0.00197044
PVX_113605	5	hypothetical protein, conserved	2538	0.00197006
PVX_117230	10	Ser/Thr protein phosphatase family protein	5085	0.00196657
PVX_095320	14	DNA-directed RNA polymerase II subunit RPB1, putative	7140	0.00196078
PVX_083100	6	hypothetical protein, conserved	3070	0.0019544
PVX_099685	6	protein phosphatase-beta, putative	3076	0.00195059
PVX_098950	18	hypothetical protein, conserved	9234	0.00194932
PVX_114085	6	hypothetical protein, conserved	3081	0.00194742
PVX_117035	11	hypothetical protein, conserved	5649	0.00194725
PVX_115190	5	aldehyde reductase, putative	2571	0.00194477
PVX_117885	7	ribosome biogenesis protein TSR1, putative	3609	0.0019396
PVX_100960	13	hypothetical protein, conserved	6708	0.00193798
PVX_092335	10	hypothetical protein, conserved	5169	0.00193461
PVX_002755	9	DNA-directed RNA polymerase II subunit RPB2, putative	4656	0.00193299
PVX_092080	10	hypothetical protein, conserved	5175	0.00193237
PVX_003960	13	hypothetical protein, conserved	6732	0.00193108
PVX_001955	10	schizont egress antigen-1, putative	5181	0.00193013
PVX_097950	7	hypothetical protein, conserved	3633	0.00192678
PVX_118648	32	hypothetical protein, conserved	16623	0.00192504
PVX_086195	5	hypothetical protein, conserved	2598	0.00192456
PVX_095160	5	hypothetical protein, conserved	2598	0.00192456
PVX_113825	23	transcription factor with AP2 domain(s), putative	11991	0.00191811
PVX_094305	5	tryptophan-rich antigen	2610	0.00191571
PVX_100805	11	hypothetical protein, conserved	5748	0.00191371
PVX_081395	19	serine/threonine protein kinase, putative	9930	0.00191339
PVX_094390	8	U5 small nuclear ribonuclear protein, putative	4184	0.00191205
PVX_098805	7	TBC domain containing protein	3663	0.001911
PVX_081600	8	vacuolar protein sorting-associated protein 51, putative	4203	0.0019034
PVX_094820	5	hypothetical protein, conserved	2628	0.00190259
PVX_089010	7	translation initiation factor IF-2, putative	3680	0.00190217
PVX_119280	8	hypothetical protein, conserved	4208	0.00190114
PVX_085130	5	transporter, putative	2634	0.00189825
PVX_002735	6	hypothetical protein	3162	0.00189753
PVX_092625	13	hypothetical protein	6864	0.00189394
PVX_123955	7	hypothetical protein, conserved	3705	0.00188934
PVX_089325	6	2-oxoglutarate dehydrogenase E1 component, mitochondrial precursor, putative	3180	0.00188679
PVX_081700	11	hypothetical protein, conserved	5832	0.00188615
PVX_084470	6	zinc finger protein, putative	3194	0.00187852
PVX_089655	5	ubiquitin carboxyl-terminal hydrolase 13, putative	2670	0.00187266
PVX_113295	7	hypothetical protein, conserved	3741	0.00187116
PVX_096155	10	hypothetical protein, conserved	5349	0.00186951
PVX_094875	7	hypothetical protein, conserved	3750	0.00186667
PVX_097800	26	hypothetical protein, conserved	13947	0.0018642
PVX_115105	6	hypothetical protein, conserved	3222	0.0018622
PVX_096145	9	Rab GTPase activator and protein kinase, putative	4839	0.00185989
PVX_081755	15	hypothetical protein, conserved	8070	0.00185874
PVX_099990	8	diacylglycerol kinase, putative	4308	0.00185701
PVX_114110	5	hypothetical protein, conserved	2694	0.00185598
PVX_110880	5	DNA repair helicase RAD25, putative	2703	0.0018498
PVX_114780	9	hypothetical protein, conserved	4871	0.00184767
PVX_081805	5	AP-4 complex subunit beta, putative	2709	0.0018457
PVX_085640	11	hypothetical protein, conserved	5970	0.00184255
PVX_091470	5	heat shock protein 101, putative	2718	0.00183959
PVX_111395	5	hypothetical protein, conserved	2718	0.00183959
PVX_114820	22	protein kinase domain containing protein	12027	0.00182922
PVX_114950	11	hypothetical protein, conserved	6015	0.00182876
PVX_111445	5	hypothetical protein, conserved	2742	0.00182349
PVX_099480	12	hypothetical protein, conserved	6582	0.00182315
PVX_085765	7	hypothetical protein, conserved	3843	0.00182149
PVX_089400	5	hypothetical protein, conserved	2745	0.00182149
PVX_084445	18	cysteine repeat modular protein 3, putative	9885	0.00182094
PVX_122150	6	hypothetical protein, conserved	3304	0.00181598
PVX_089480	6	hypothetical protein, conserved	3309	0.00181324
PVX_101140	5	hypothetical protein, conserved	2761	0.00181094
PVX_099255	5	methyltransferase, putative	2767	0.00180701
PVX_084540	7	hypothetical protein, conserved	3878	0.00180505
PVX_118595	5	DNA repair metallo-beta-lactamase protein, putative	2779	0.00179921
PVX_095305	26	hypothetical protein, conserved	14489	0.00179446
PVX_086275	10	hypothetical protein, conserved	5583	0.00179115
PVX_122135	7	hypothetical protein, conserved	3909	0.00179074
PVX_097985	12	guanidine nucleotide exchange factor, putative	6714	0.00178731
PVX_081585	8	hypothetical protein, conserved	4476	0.00178731
PVX_082360	14	hypothetical protein, conserved	7843	0.00178503
PVX_081580	9	hypothetical protein, conserved	5055	0.00178042
PVX_119715	6	hypothetical protein, conserved	3372	0.00177936
PVX_122465	13	hypothetical protein, conserved	7335	0.00177232
PVX_118355	13	hypothetical protein	7362	0.00176582
PVX_100910	13	transcription factor with AP2 domain(s), putative	7368	0.00176439
PVX_090220	8	hypothetical protein, conserved	4537	0.00176328
PVX_114175	8	hypothetical protein, conserved	4541	0.00176173
PVX_085185	6	hypothetical protein, conserved	3417	0.00175593
PVX_117680	6	hypothetical protein, conserved	3423	0.00175285
PVX_087845	8	hypothetical protein, conserved	4569	0.00175093
PVX_000735	5	protein phosphatase PPM1, putative	2862	0.00174703
PVX_114510	49	hypothetical protein, conserved	28092	0.00174427
PVX_080045	6	hypothetical protein, conserved	3441	0.00174368
PVX_118695	5	Pv-fam-d protein	2874	0.00173974
PVX_097025	9	multidrug resistance-associated protein 1, putative	5181	0.00173712
PVX_080415	7	ubiquitin carboxyl-terminal hydrolase 2, putative	4041	0.00173224
PVX_118105	9	calponin homology domain-containing protein, putative	5199	0.0017311
PVX_111155	5	hypothetical protein, conserved	2901	0.00172354
PVX_111045	6	DNA binding protein Myb2, putative	3485	0.00172166
PVX_084195	6	origin recognition complex subunit 1, putative	3489	0.00171969
PVX_087715	12	hypothetical protein, conserved	6990	0.00171674
PVX_084685	5	ribonucleoside-diphosphate reductase large chain, putative	2917	0.00171409
PVX_086245	8	nuclear formin-like protein, putative	4671	0.0017127
PVX_114965	10	hypothetical protein, conserved	5847	0.00171028
PVX_119255	7	ABC transporter B family member 4, putative	4095	0.0017094
PVX_122040	5	hypothetical protein, conserved	2925	0.0017094
PVX_118020	7	crossover junction endonuclease MUS81, putative	4119	0.00169944
PVX_099715	6	protein kinase, putative	3543	0.00169348
PVX_091530	7	hypothetical protein, conserved	4134	0.00169328
PVX_084390	6	small subunit rRNA processing factor, putative	3548	0.00169109
PVX_085820	6	AAA family ATPase, putative	3561	0.00168492
PVX_116870	8	histone deacetylase, putative	4752	0.0016835
PVX_118635	7	hypothetical protein, conserved	4158	0.0016835
PVX_122110	5	mitogen-activated protein kinase phosphatase 1, putative	2970	0.0016835
PVX_092710	15	hypothetical protein, conserved	8926	0.00168048
PVX_111000	7	hypothetical protein, conserved	4167	0.00167987
PVX_085200	6	phosphoenolpyruvate carboxylase, putative	3573	0.00167926
PVX_083310	7	translation elongation factor, putative	4170	0.00167866
PVX_123615	15	formin 2, putative	8939	0.00167804
PVX_100925	5	DNA gyrase subunit B, putative	2982	0.00167673
PVX_122085	7	hypothetical protein, conserved	4176	0.00167625
PVX_114740	5	hypothetical protein, conserved	2985	0.00167504
PVX_118165	15	hypothetical protein, conserved	8963	0.00167355
PVX_085475	8	hypothetical protein, conserved	4794	0.00166875
PVX_117690	6	AP-1 complex subunit gamma, putative	3597	0.00166806
PVX_090890	7	helicase, putative	4200	0.00166667
PVX_113930	7	hypothetical protein, conserved	4201	0.00166627
PVX_114922	15	hypothetical protein	9003	0.00166611
PVX_098865	10	hypothetical protein, conserved	6003	0.00166583
PVX_114935	5	exosome complex exonuclease RRP44, putative	3003	0.001665
PVX_117640	12	hypothetical protein, conserved	7209	0.00166459
PVX_117880	11	rhoptry neck protein 2, putative	6612	0.00166364
PVX_094920	8	hypothetical protein, conserved	4812	0.00166251
PVX_080090	5	hypothetical protein, conserved	3009	0.00166168
PVX_084440	21	hypothetical protein, conserved	12651	0.00165995
PVX_113810	5	AP-3 complex subunit beta, putative	3015	0.00165837
PVX_111270	7	hypothetical protein, conserved	4229	0.00165524
PVX_082635	5	hypothetical protein, conserved	3030	0.00165017
PVX_111150	5	RNA helicase, putative	3048	0.00164042
PVX_000840	5	hypothetical protein, conserved	3057	0.00163559
PVX_086100	6	ATP-dependent Clp protease, putative	3669	0.00163532
PVX_117810	9	hypothetical protein, conserved	5511	0.0016331
PVX_122440	6	hypothetical protein, conserved	3675	0.00163265
PVX_118000	6	exosome complex exonuclease RRP6, putative	3685	0.00162822
PVX_084930	8	hypothetical protein, conserved	4917	0.00162701
PVX_001080	18	hypothetical protein, conserved	11085	0.00162382
PVX_116645	5	hypothetical protein, conserved	3093	0.00161655
PVX_124105	5	hypothetical protein, conserved	3103	0.00161134
PVX_082540	5	hypothetical protein, conserved	3105	0.00161031
PVX_083085	35	hypothetical protein, conserved	21768	0.00160786
PVX_080150	8	hypothetical protein, conserved	4988	0.00160385
PVX_084170	5	hypothetical protein, conserved	3120	0.00160256
PVX_114090	16	hypothetical protein, conserved	9997	0.00160048
PVX_085550	17	liver specific protein 1, putative	10641	0.00159759
PVX_087765	6	calcium-dependent protein kinase 3, putative	3756	0.00159744
PVX_094530	5	hypothetical protein	3132	0.00159642
PVX_096095	11	kinesin-19, putative	6900	0.0015942
PVX_092535	19	Adenylate and Guanylate cyclase catalytic domain containing protein	11940	0.00159129
PVX_082625	6	hypothetical protein, conserved	3771	0.00159109
PVX_099110	5	hypothetical protein, conserved	3144	0.00159033
PVX_084580	8	kinesin-7, putative	5034	0.00158919
PVX_081695	8	cation transporting ATPase, putative	5037	0.00158825
PVX_114340	14	SNF2 family N-terminal domain containing protein	8841	0.00158353
PVX_090100	7	hypothetical protein, conserved	4440	0.00157658
PVX_117685	9	ferlin, putative	5712	0.00157563
PVX_003730	6	26S proteasome regulatory subunit RPN1, putative	3812	0.00157398
PVX_087785	6	hypothetical protein, conserved	3813	0.00157356
PVX_123655	13	hypothetical protein, conserved	8268	0.00157233
PVX_113955	6	hypothetical protein, conserved	3816	0.00157233
PVX_092430	6	tudor staphylococcal nuclease, putative	3823	0.00156945
PVX_003590	10	serine/threonine-specific protein kinase, putative	6378	0.00156789
PVX_099550	18	hypothetical protein, conserved	11481	0.00156781
PVX_087900	7	hypothetical protein, conserved	4474	0.0015646
PVX_093625	5	hypothetical protein, conserved	3207	0.00155909
PVX_113550	13	hypothetical protein	8340	0.00155875
PVX_122300	6	HORMA domain protein, putative	3850	0.00155844
PVX_003570	6	hypothetical protein, conserved	3851	0.00155804
PVX_122045	5	DNA ligase I, putative	3229	0.00154847
PVX_100875	8	hypothetical protein, conserved	5168	0.00154799
PVX_087985	5	cloroquine resistance associated protein cg1, putative	3231	0.00154751
PVX_085900	10	hypothetical protein, conserved	6465	0.00154679
PVX_122795	9	hypothetical protein, conserved	5826	0.0015448
PVX_083190	5	hypothetical protein, conserved	3252	0.00153752
PVX_092395	8	hypothetical protein, conserved	5223	0.00153169
PVX_119300	9	hypothetical protein, conserved	5883	0.00152983
PVX_118295	5	heat shock protein, putative	3276	0.00152625
PVX_089905	6	DNA helicase MCM9, putative	3933	0.00152555
PVX_000690	5	hypothetical protein, conserved	3287	0.00152114
PVX_079745	7	hypothetical protein, conserved	4602	0.00152108
PVX_079730	5	hypothetical protein, conserved	3299	0.00151561
PVX_124020	5	histone acetyltransferase, putative	3309	0.00151103
PVX_088875	12	hypothetical protein	7947	0.00151
PVX_095100	7	hypothetical protein, conserved	4639	0.00150895
PVX_002795	7	hypothetical protein, conserved	4665	0.00150054
PVX_111415	6	conserved Plasmodium protein, unknown function	4002	0.00149925
PVX_122520	6	hypothetical protein, conserved	4012	0.00149551
PVX_113460	8	DNA repair protein RAD50, putative	5358	0.00149309
PVX_087750	5	hypothetical protein, conserved	3351	0.00149209
PVX_115280	5	rhoptry protein, putative	3360	0.0014881
PVX_085100	5	hypothetical protein, conserved	3363	0.00148677
PVX_085995	5	oxidoreductase, aldo/keto reductase domain containing protein	3369	0.00148412
PVX_118370	12	hypothetical protein, conserved	8094	0.00148258
PVX_113515	6	translation initiation factor IF-2, putative	4048	0.00148221
PVX_097575	13	tryptophan-rich antigen (Pv-fam-a)	8775	0.00148148
PVX_087775	17	E3 ubiquitin-protein ligase, putative	11478	0.00148109
PVX_091285	5	hypothetical protein, conserved	3387	0.00147623
PVX_098800	6	hypothetical protein, conserved	4083	0.00146951
PVX_094930	11	hypothetical protein, conserved	7497	0.00146725
PVX_113755	7	hypothetical protein, conserved	4776	0.00146566
PVX_122030	39	hypothetical protein, conserved	26697	0.00146084
PVX_085935	18	hypothetical protein, conserved	12327	0.00146021
PVX_087690	8	hypothetical protein, conserved	5499	0.00145481
PVX_081575	6	hypothetical protein, conserved	4137	0.00145033
PVX_081525	5	hypothetical protein, conserved	3450	0.00144928
PVX_088275	5	hypothetical protein, conserved	3453	0.00144802
PVX_080510	6	hypothetical protein, conserved	4146	0.00144718
PVX_094580	6	transcription factor with AP2 domain(s), putative	4146	0.00144718
PVX_088215	9	hypothetical protein, conserved	6243	0.00144161
PVX_091750	8	hypothetical protein, conserved	5574	0.00143524
PVX_085360	7	hypothetical protein, conserved	4890	0.00143149
PVX_003975	5	hypothetical protein, conserved	3519	0.00142086
PVX_099010	6	hypothetical protein, conserved	4232	0.00141777
PVX_114660	5	Ran-binding protein, putative	3531	0.00141603
PVX_092570	12	transcription factor with AP2 domain(s), putative	8487	0.00141393
PVX_087802	6	hypothetical protein, conserved	4256	0.00140977
PVX_122275	6	mRNA-decapping enzyme 2, putative	4263	0.00140746
PVX_099200	6	6-phosphofructokinase, putative	4266	0.00140647
PVX_088035	13	hypothetical protein, conserved	9252	0.0014051
PVX_091745	8	hypothetical protein, conserved	5703	0.00140277
PVX_099645	9	hypothetical protein, conserved	6466	0.0013919
PVX_095250	11	ABC transporter I family member 1, putative	7914	0.00138994
PVX_000710	6	hypothetical protein, conserved	4317	0.00138985
PVX_123185	5	hypothetical protein, conserved	3642	0.00137287
PVX_079985	7	hypothetical protein, conserved	5109	0.00137013
PVX_099040	6	hypothetical protein, conserved	4380	0.00136986
PVX_111230	7	hypothetical protein, conserved	5122	0.00136665
PVX_092950	12	tubulin--tyrosine ligase, putative	8790	0.00136519
PVX_080100	6	multidrug resistance protein 1, putative	4395	0.00136519
PVX_087995	10	cloroquine resistance associated protein Cg2, putative	7332	0.00136388
PVX_094855	6	NLI interacting factor-like phosphatase, putative	4404	0.0013624
PVX_123650	9	hypothetical protein, conserved	6636	0.00135624
PVX_100690	5	splicing factor 3B subunit 3, putative	3693	0.00135391
PVX_003900	9	6-cysteine protein	6648	0.00135379
PVX_094230	12	hypothetical protein	8868	0.00135318
PVX_092955	6	hypothetical protein, conserved	4440	0.00135135
PVX_088240	5	hypothetical protein, conserved	3729	0.00134084
PVX_083290	7	hypothetical protein, conserved	5247	0.0013341
PVX_115345	5	alanine--tRNA ligase, putative	3754	0.00133191
PVX_114955	13	hypothetical protein, conserved	9780	0.00132924
PVX_083170	7	hypothetical protein, conserved	5279	0.00132601
PVX_118590	17	hypothetical protein, conserved	12828	0.00132523
PVX_117910	5	hypothetical protein, conserved	3780	0.00132275
PVX_092225	5	hypothetical protein, conserved	3782	0.00132205
PVX_084175	8	hypothetical protein, conserved	6060	0.00132013
PVX_088190	5	helicase, putative	3801	0.00131544
PVX_089150	5	hypothetical protein, conserved	3826	0.00130685
PVX_084770	12	NAD(P)H-dependent glutamate synthase, putative	9183	0.00130676
PVX_084160	22	dynein heavy chain, putative	16920	0.00130024
PVX_084590	6	hypothetical protein, conserved	4623	0.00129786
PVX_117570	14	hypothetical protein, conserved	10794	0.00129702
PVX_115020	8	hypothetical protein, conserved	6186	0.00129324
PVX_079970	7	hypothetical protein, conserved	5425	0.00129032
PVX_093615	5	inositol 5-phosphatase, putative	3891	0.00128502
PVX_096350	5	hypothetical protein, conserved	3903	0.00128107
PVX_119270	5	exportin-1, putative	3906	0.00128008
PVX_113915	9	hypothetical protein, conserved	7038	0.00127877
PVX_098582	10	reticulocyte binding protein 1b	7827	0.00127763
PVX_123320	6	hypothetical protein, conserved	4709	0.00127416
PVX_000540	5	hypothetical protein, conserved	3939	0.00126936
PVX_114100	5	acyl-CoA synthetase, putative	3945	0.00126743
PVX_080600	5	hypothetical protein, conserved	3972	0.00125881
PVX_123283	5	JmjC domain containing protein	3980	0.00125628
PVX_121965	10	hypothetical protein, conserved	7971	0.00125455
PVX_084845	7	hypothetical protein, conserved	5580	0.00125448
PVX_113985	5	hypothetical protein, conserved	3987	0.00125408
PVX_087740	12	hypothetical protein, conserved	9642	0.00124456
PVX_100515	8	amino acid transporter, putative	6429	0.00124436
PVX_098740	9	endonuclease/exonuclease/phosphatase domain containing protein	7233	0.0012443
PVX_118345	12	protein transport protein SEC7, putative	9670	0.00124095
PVX_117770	6	hypothetical protein, conserved	4842	0.00123916
PVX_121975	6	DEAD/DEAH box ATP-dependent RNA helicase, putative	4857	0.00123533
PVX_080130	33	hypothetical protein, conserved	26805	0.00123111
PVX_118535	9	RNA helicase, putative	7320	0.00122951
PVX_094710	12	kinesin-4, putative	9798	0.00122474
PVX_097770	7	P-type ATPase, putative	5745	0.00121845
PVX_083370	10	hypothetical protein, conserved	8208	0.00121832
PVX_099930	5	high molecular weight rhoptry protein 2	4110	0.00121655
PVX_122875	11	hypothetical protein, conserved	9084	0.00121092
PVX_113405	5	RAP protein, putative	4131	0.00121036
PVX_087840	6	importin-7, putative	4984	0.00120385
PVX_123300	20	hypothetical protein, conserved	16640	0.00120192
PVX_083335	6	plasma membrane Ca2+ ATPase, putative	5010	0.0011976
PVX_095370	5	protein kinase domain containing protein	4176	0.00119732
PVX_117960	6	hypothetical protein, conserved	5012	0.00119713
PVX_117155	8	hypothetical protein	6720	0.00119048
PVX_111510	5	hypothetical protein	4218	0.0011854
PVX_114200	6	hypothetical protein, conserved	5069	0.00118367
PVX_117920	6	hypothetical protein, conserved	5070	0.00118343
PVX_083455	5	hypothetical protein, conserved	4227	0.00118287
PVX_096410	9	cysteine repeat modular protein 2, putative	7611	0.0011825
PVX_115100	5	hypothetical protein, conserved	4248	0.00117702
PVX_086290	6	hypothetical protein, conserved	5112	0.00117371
PVX_095285	6	potential phospholipid-transporting ATPase, putative	5124	0.00117096
PVX_123190	5	hypothetical protein, conserved	4275	0.00116959
PVX_094810	5	PRE-binding protein, putative	4284	0.00116713
PVX_002830	5	protein transport protein SEC31, putative	4317	0.00115821
PVX_117540	5	spindle assembly abnormal protein 4, putative	4323	0.0011566
PVX_092035	5	6-phosphofructokinase, putative	4326	0.0011558
PVX_086015	23	hypothetical protein, conserved	19947	0.00115306
PVX_085290	5	vacuolar protein sorting-associated protein 3, putative	4341	0.00115181
PVX_084755	6	hypothetical protein, conserved	5244	0.00114416
PVX_117580	6	hypothetical protein, conserved	5249	0.00114307
PVX_084810	25	dynein-related AAA-type ATPase, putative	21981	0.00113735
PVX_117240	10	hypothetical protein, conserved	8859	0.0011288
PVX_089665	5	hypothetical protein, conserved	4437	0.00112689
PVX_098690	7	copper-transporting ATPase, putative	6222	0.00112504
PVX_091040	13	polyadenylate-binding protein-interacting protein 1, putative	11604	0.0011203
PVX_081725	6	hypothetical protein, conserved	5391	0.00111297
PVX_098620	5	hypothetical protein, conserved	4503	0.00111037
PVX_086135	8	hypothetical protein	7284	0.0010983
PVX_000670	5	hypothetical protein, conserved	4566	0.00109505
PVX_113395	5	DNA helicase, putative	4569	0.00109433
PVX_100940	18	hypothetical protein, conserved	16485	0.0010919
PVX_118270	5	serine/threonine protein kinase, putative	4581	0.00109146
PVX_098615	8	DEAD/DEAH box helicase, putative	7341	0.00108977
PVX_086105	5	hypothetical protein, conserved	4601	0.00108672
PVX_122315	5	vacuolar protein sorting-associated protein 18, putative	4602	0.00108648
PVX_084455	5	amino acid transporter, putative	4620	0.00108225
PVX_094465	5	regulator of nonsense transcripts, putative	4620	0.00108225
PVX_089120	5	hypothetical protein, conserved	4625	0.00108108
PVX_080190	5	hypothetical protein, conserved	4641	0.00107735
PVX_114405	5	hypothetical protein, conserved	4641	0.00107735
PVX_003585	6	repetitive organellar protein, putative	5583	0.00107469
PVX_092985	5	serine/threonine protein kinase, putative	4657	0.00107365
PVX_118310	6	gamma-tubulin complex component, putative	5589	0.00107354
PVX_090085	14	phosphatidylinositol 4-kinase, putative	13104	0.00106838
PVX_092325	7	hypothetical protein, conserved	6633	0.00105533
PVX_117175	20	dynein beta chain, putative	19197	0.00104183
PVX_117815	5	hypothetical protein, conserved	4819	0.00103756
PVX_000660	12	hypothetical protein	11583	0.001036
PVX_117800	5	hypothetical protein, conserved	4848	0.00103135
PVX_099725	10	protein kinase, putative	9744	0.00102627
PVX_123880	5	hypothetical protein, conserved	4914	0.0010175
PVX_122845	5	hypothetical protein, conserved	4928	0.00101461
PVX_115420	7	hypothetical protein, conserved	6969	0.00100445
PVX_003780	5	hypothetical protein, conserved	4980	0.00100402
PVX_087755	6	hypothetical protein, conserved	6015	0.000997506
PVX_098850	5	hypothetical protein, conserved	5040	0.000992063
PVX_091710	5	hypothetical protein, conserved	5070	0.000986193
PVX_122160	12	hypothetical protein, conserved	12249	0.000979672
PVX_111435	15	hypothetical protein, conserved	15504	0.000967492
PVX_098675	5	ubiquitin carboxyl-terminal hydrolase, putative	5199	0.000961723
PVX_092640	5	hypothetical protein, conserved	5250	0.000952381
PVX_118600	8	hypothetical protein, conserved	8408	0.000951475
PVX_093565	5	hypothetical protein, conserved	5280	0.00094697
PVX_092320	6	hypothetical protein, conserved	6339	0.000946522
PVX_083140	5	hypothetical protein, conserved	5440	0.000919118
PVX_100825	5	hypothetical protein, conserved	5496	0.000909753
PVX_117675	5	LCCL domain-containing protein	5543	0.000902039
PVX_115050	7	hypothetical protein, conserved	7821	0.000895026
PVX_123340	5	eukaryotic translation initiation factor 3 subunit 10, putative	5642	0.000886211
PVX_123620	5	clathrin heavy chain, putative	5808	0.000860882
PVX_085835	7	hypothetical protein, conserved	8223	0.000851271
PVX_098660	6	hypothetical protein, conserved	7050	0.000851064
PVX_094730	5	hypothetical protein, conserved	5879	0.000850485
PVX_123685	5	histone-lysine N-methyltransferase, H3 lysine-4 specific, putative	5892	0.000848608
PVX_114990	8	guanylyl cyclase, putative	9435	0.000847907
PVX_082400	5	myosin C, putative	5937	0.000842176
PVX_122240	6	carbamoyl phosphate synthetase, putative	7275	0.000824742
PVX_114615	7	DNA polymerase epsilon, catalytic subunit a, putative	8679	0.000806545
PVX_098710	14	dynein heavy chain, putative	17586	0.000796088
PVX_101385	6	THO complex subunit 2, putative	7659	0.000783392
PVX_122100	8	hypothetical protein, conserved	10494	0.00076234
PVX_116985	7	biotin carboxylase subunit of acetyl CoA carboxylase, putative	9186	0.000762029
PVX_087735	9	hypothetical protein, conserved	12105	0.000743494
PVX_098610	7	hypothetical protein, conserved	9870	0.00070922
PVX_100005	9	hypothetical protein, conserved	12720	0.000707547
PVX_097885	7	hypothetical protein, conserved	10719	0.000653046
PVX_123760	5	transcription factor with AP2 domain(s), putative	10350	0.000483092
PVX_117310	8	hypothetical protein	17079	0.000468411
